# Supplementary material for: Compatibility of Evolutionary Responses to Constituent Antibiotics Drive Resistance Evolution to Drug Pairs
Source: Mol Biol Evol. 2021 Feb 22;38(5):2057–69. doi: 10.1093/molbev/msab006 (PMC8097295; doi:10.1093/molbev/msab006)
Supplement: msab006_Supplementary_Data [file msab006_supplementary_data.zip]

Archive with 9 entries (9 files):
- SupplementaryInformation.docx
- TableS2.xlsx
- TableS3.xlsx
- TableS4.xlsx
- TableS5.xlsx
- TableS6.xlsx
- TableS7.xlsx
- TableS8.xlsx
- TableS9.xlsx
