# Supplementary material for: Compatibility of Evolutionary Responses to Constituent Antibiotics Drive Resistance Evolution to Drug Pairs
Source: Mol Biol Evol. 2021 Feb 22;38(5):2057–69. doi: 10.1093/molbev/msab006 (PMC8097295; doi:10.1093/molbev/msab006)
Supplement: msab006_Supplementary_Data [file msab006_supplementary_data.zip › TableS2.xlsx]

## Sheet: Overview
Overview of content of Table S2
Header	Explanation
Antibiotic	Name of the antibiotics used in this study.
Abbreviation	Three letter abbreviation used for the antibiotics in this study.
Drug class	Name of the drug class of the antibiotics used in this study.
Mechanism	Provides information if the antibiotics used in this study acts bactericidal or bacteriostatic.
Molecular mechanism	Molecular mechanism of action and cellular targets of the antibiotics used in this study.
Solvent	Provides information about the solvent used to dissolve the antibiotic powder.
Stock concnetration [mg/ml]	Provides information about the drug concentration of the stock solution that was used for this study.
Storage [°C]	Provides the temperature of the stock solution under storage.
Storage [days]	Provides the maximal number of days that the stock solution was kept in storage.

## Sheet: S2
Antibiotic	Abbreviation	Drug class	Mechanism	Molecular mechanism	Solvent	Stock concnetration [mg/ml]	Storage [°C]	Storage [days]
Amoxillin/clavulanic acid	AMX	Penam	Bactericidal	Inhibition of cell wall biosynthesis	H2O	1	-20	30
Piperacillin/taz	TAZ	Penam	Bactericidal	Inhibition of cell wall biosynthesis	H2O	5	-20	30
Meropenem	MEM	Penem	Bactericidal	Inhibition of cell wall biosynthesis	DMSO	1	-20	30
Ertapenem	ERT	Penem	Bactericidal	Inhibition of cell wall biosynthesis	H2O	1	-20	30
Cefotaxime	CTX	Cephen 3rd generation	Bactericidal	Inhibition of cell wall biosynthesis	H2O	5	-20	30
Cefepime	FEP	Cephen 4th generation	Bactericidal	Inhibition of cell wall biosynthesis	H2O	1	-20	30
Aztreonam	AZT	Monobactam	Bactericidal	Inhibition of cell wall biosynthesis	DMSO	5	-20	30
Ciprofloxacin	CIP	Quinolone	Bactericidal	Inhibition of topoisomerase II	H2O + NaOH	1	-20	30
Ofloxacin	OFX	Quinolone	Bactericidal	Inhibition of topoisomerase II	1 M NaOH	1	-20	30
Tetracycline	TET	Tetracycline	Bacteriostatic	Inhibition of protein biosynthesis	H2O	10	-20	30
Doxycycline	DOX	Tetracycline	Bacteriostatic	Inhibition of protein biosynthesis	H2O	10	-20	30
Amikacin	AMK	Aminoglycoside	Bactericidal	Inhibition of protein biosynthesis	H2O	10	-20	30
Gentamicin	GEN	Aminoglycoside	Bactericidal	Inhibition of protein biosynthesis	H2O	5	-20	30
Streptomycin	STR	Aminoglycoside	Bactericidal	Inhibition of protein biosynthesis	H2O	10	-20	30
Azithromycin	AZM	Macrolide	Bacteriostatic	Inhibition of protein biosynthesis	DMSO	10	-20	30
Erythromycin	ERY	Macrolide	Bacteriostatic	Inhibition of protein biosynthesis	DMSO	10	-20	30
Sulfamethoxazole	SUL	Sulfonamide	Bacteriostatic	Inhibits folic acid production	DMSO	5	-20	30
Trimethoprim	TMP	Trimethoprim	Bacteriostatic	Inhibits folic acid production	DMSO	5	-20	30
Nitrofurantoin	NIT	Nitrofuran derivate	Bactericidal	Damages bacterial DNA	H2O + NaOH	5	-20	30
Colistin	CST	Polymyxin	Bactericidal	Solubilizes outer membrane	H2O	5	-20	30
Chloramphenicol	CHL	Peptidy transferase AB	Bacteriostatic	Inhibition of protein biosynthesis	EtOH	5	-20	30
Fosfomycin	FOF	Phosphonic acid derivate	Bactericidal	Inhibition of cell wall biogenesis	H2O	10	-20	30
