# Supplementary material for: Compatibility of Evolutionary Responses to Constituent Antibiotics Drive Resistance Evolution to Drug Pairs
Source: Mol Biol Evol. 2021 Feb 22;38(5):2057–69. doi: 10.1093/molbev/msab006 (PMC8097295; doi:10.1093/molbev/msab006)
Supplement: msab006_Supplementary_Data [file msab006_supplementary_data.zip › TableS3.xlsx]

## Sheet: Overview
Overview of content of Table S3
Header	Explanation
Antibiotic (A)	Abbreviation of single antibiotic or one component of an antibiotic pair used for adaptive evolution.
Antibiotic (B)	Abbreviation of second antibiotic of an antibiotic pair used for adaptive evolution.
Day	Day of the adaptive evolution experiment.
Concentration (A) [mg/ml]	Concentration of antibiotic A on a certain day of the adaptive evolution experiment.
Concentration (B) [mg/ml]	Concentration of antibiotic B on a certain day of the adaptive evolution experiment.

## Sheet: S3
Antibiotic (A)	Antibiotic (B)	Day	Concentration (A) [mg/ml]	Concentration (B) [mg/ml]
AMX		1	1.02236
AMX		2	1.27795
AMX		3	1.59744
AMX		4	1.9968
AMX		5	2.496
AMX		6	3.12
AMX		7	3.9
AMX		8	4.875
AMX		9	6.09375
AMX		10	7.61719
AMX		11	9.52148
AMX		12	11.9019
AMX		13	14.8773
AMX		14	18.5966
AMX		15	23.2458
AMX		16	29.0573
AMX		17	36.3216
AMX		18	45.402
TAZ		1	0.340787
TAZ		2	0.425984
TAZ		3	0.53248
TAZ		4	0.6656
TAZ		5	0.832
TAZ		6	1.04
TAZ		7	1.3
TAZ		8	1.625
TAZ		9	2.03125
TAZ		10	2.53906
TAZ		11	3.17383
TAZ		12	3.96729
TAZ		13	4.95911
TAZ		14	6.19888
TAZ		15	7.7486
TAZ		16	9.68575
TAZ		17	12.1072
TAZ		18	15.134
MEM		1	0.00760218
MEM		2	0.00950272
MEM		3	0.0118784
MEM		4	0.014848
MEM		5	0.01856
MEM		6	0.0232
MEM		7	0.029
MEM		8	0.03625
MEM		9	0.0453125
MEM		10	0.0566406
MEM		11	0.0708008
MEM		12	0.088501
MEM		13	0.110626
MEM		14	0.138283
MEM		15	0.172853
MEM		16	0.216067
MEM		17	0.270084
MEM		18	0.337604
ERT		1	0.00198705
ERT		2	0.00248381
ERT		3	0.00310477
ERT		4	0.00388096
ERT		5	0.0048512
ERT		6	0.006064
ERT		7	0.00758
ERT		8	0.009475
ERT		9	0.0118438
ERT		10	0.0148047
ERT		11	0.0185059
ERT		12	0.0231323
ERT		13	0.0289154
ERT		14	0.0361443
ERT		15	0.0451803
ERT		16	0.0564754
ERT		17	0.0705943
ERT		18	0.0882428
CTX		1	0.0136315
CTX		2	0.0170394
CTX		3	0.0212992
CTX		4	0.026624
CTX		5	0.03328
CTX		6	0.0416
CTX		7	0.052
CTX		8	0.065
CTX		9	0.08125
CTX		10	0.101562
CTX		11	0.126953
CTX		12	0.158691
CTX		13	0.198364
CTX		14	0.247955
CTX		15	0.309944
CTX		16	0.38743
CTX		17	0.484288
CTX		18	0.60536
FEP		1	0.0115343
FEP		2	0.0144179
FEP		3	0.0180224
FEP		4	0.022528
FEP		5	0.02816
FEP		6	0.0352
FEP		7	0.044
FEP		8	0.055
FEP		9	0.06875
FEP		10	0.0859375
FEP		11	0.107422
FEP		12	0.134277
FEP		13	0.167847
FEP		14	0.209808
FEP		15	0.26226
FEP		16	0.327826
FEP		17	0.409782
FEP		18	0.512227
AZT		1	0.0393216
AZT		2	0.049152
AZT		3	0.06144
AZT		4	0.0768
AZT		5	0.096
AZT		6	0.12
AZT		7	0.15
AZT		8	0.1875
AZT		9	0.234375
AZT		10	0.292969
AZT		11	0.366211
AZT		12	0.457764
AZT		13	0.572205
AZT		14	0.715256
AZT		15	0.89407
AZT		16	1.11759
AZT		17	1.39698
AZT		18	1.74623
CIP		1	0.00340787
CIP		2	0.00425984
CIP		3	0.0053248
CIP		4	0.006656
CIP		5	0.00832
CIP		6	0.0104
CIP		7	0.013
CIP		8	0.01625
CIP		9	0.0203125
CIP		10	0.0253906
CIP		11	0.0317383
CIP		12	0.0396729
CIP		13	0.0495911
CIP		14	0.0619888
CIP		15	0.077486
CIP		16	0.0968575
CIP		17	0.121072
CIP		18	0.15134
OFX		1	0.0214958
OFX		2	0.0268698
OFX		3	0.0335872
OFX		4	0.041984
OFX		5	0.05248
OFX		6	0.0656
OFX		7	0.082
OFX		8	0.1025
OFX		9	0.128125
OFX		10	0.160156
OFX		11	0.200195
OFX		12	0.250244
OFX		13	0.312805
OFX		14	0.391006
OFX		15	0.488758
OFX		16	0.610948
OFX		17	0.763685
OFX		18	0.954606
TET		1	0.228065
TET		2	0.285082
TET		3	0.356352
TET		4	0.44544
TET		5	0.5568
TET		6	0.696
TET		7	0.87
TET		8	1.0625
TET		9	1.32812
TET		10	1.66016
TET		11	2.0752
TET		12	2.59399
TET		13	3.24249
TET		14	4.05312
TET		15	5.06639
TET		16	6.33299
TET		17	7.91624
TET		18	9.8953
DOX		1	0.479724
DOX		2	0.599654
DOX		3	0.749568
DOX		4	0.93696
DOX		5	1.1712
DOX		6	1.464
DOX		7	1.83
DOX		8	2.2875
DOX		9	2.85938
DOX		10	3.57422
DOX		11	4.46777
DOX		12	5.58472
DOX		13	6.9809
DOX		14	8.72612
DOX		15	10.9076
DOX		16	13.6346
DOX		17	17.0432
DOX		18	21.304
AMK		1	0.865075
AMK		2	1.08134
AMK		3	1.35168
AMK		4	1.6896
AMK		5	2.112
AMK		6	2.64
AMK		7	3.3
AMK		8	4.125
AMK		9	5.15625
AMK		10	6.44531
AMK		11	8.05664
AMK		12	10.0708
AMK		13	12.5885
AMK		14	15.7356
AMK		15	19.6695
AMK		16	24.5869
AMK		17	30.7336
AMK		18	38.4171
GEN		1	0.170394
GEN		2	0.212992
GEN		3	0.26624
GEN		4	0.3328
GEN		5	0.416
GEN		6	0.52
GEN		7	0.65
GEN		8	0.8125
GEN		9	1.01562
GEN		10	1.26953
GEN		11	1.58691
GEN		12	1.98364
GEN		13	2.47955
GEN		14	3.09944
GEN		15	3.8743
GEN		16	4.84288
GEN		17	6.0536
GEN		18	7.567
STR		1	1.16916
STR		2	1.46145
STR		3	1.82682
STR		4	2.28352
STR		5	2.8544
STR		6	3.568
STR		7	4.46
STR		8	5.575
STR		9	6.96875
STR		10	8.71094
STR		11	10.8887
STR		12	13.6108
STR		13	17.0135
STR		14	21.2669
STR		15	26.5837
STR		16	33.2296
STR		17	41.537
STR		18	51.9212
AZM		1	1.25829
AZM		2	1.57286
AZM		3	1.96608
AZM		4	2.4576
AZM		5	3.072
AZM		6	3.84
AZM		7	4.8
AZM		8	6
AZM		9	7.5
AZM		10	9.375
AZM		11	11.7188
AZM		12	14.6484
AZM		13	18.3105
AZM		14	22.8882
AZM		15	28.6102
AZM		16	35.7628
AZM		17	44.7035
AZM		18	55.8794
ERY		1	0.589824
ERY		2	0.73728
ERY		3	0.9216
ERY		4	1.152
ERY		5	1.44
ERY		6	1.8
ERY		7	2.25
ERY		8	2.8125
ERY		9	3.51562
ERY		10	4.39453
ERY		11	5.49316
ERY		12	6.86646
ERY		13	8.58307
ERY		14	10.7288
ERY		15	13.411
ERY		16	16.7638
ERY		17	20.9548
ERY		18	26.1934
SUL		1	7.96918
SUL		2	9.96147
SUL		3	12.4518
SUL		4	15.5648
SUL		5	19.456
SUL		6	24.32
SUL		7	30.4
SUL		8	38
SUL		9	47.5
SUL		10	59.375
SUL		11	74.2188
SUL		12	92.7734
SUL		13	115.967
SUL		14	144.958
SUL		15	181.198
SUL		16	226.498
SUL		17	283.122
SUL		18	353.903
TMP		1	0.0602931
TMP		2	0.0753664
TMP		3	0.094208
TMP		4	0.11776
TMP		5	0.1472
TMP		6	0.184
TMP		7	0.23
TMP		8	0.2875
TMP		9	0.359375
TMP		10	0.449219
TMP		11	0.561523
TMP		12	0.701904
TMP		13	0.87738
TMP		14	1.09673
TMP		15	1.37091
TMP		16	1.71363
TMP		17	2.14204
TMP		18	2.67755
NIT		1	1.52568
NIT		2	1.9071
NIT		3	2.38387
NIT		4	2.97984
NIT		5	3.7248
NIT		6	4.656
NIT		7	5.82
NIT		8	7.275
NIT		9	9.09375
NIT		10	11.3672
NIT		11	14.209
NIT		12	17.7612
NIT		13	22.2015
NIT		14	27.7519
NIT		15	34.6899
NIT		16	43.3624
NIT		17	54.203
NIT		18	67.7537
CST		1	0.0629146
CST		2	0.0786432
CST		3	0.098304
CST		4	0.12288
CST		5	0.1536
CST		6	0.192
CST		7	0.24
CST		8	0.3
CST		9	0.375
CST		10	0.46875
CST		11	0.585938
CST		12	0.732422
CST		13	0.915527
CST		14	1.14441
CST		15	1.43051
CST		16	1.78814
CST		17	2.23517
CST		18	2.79397
CHL		1	1.36315
CHL		2	1.70394
CHL		3	2.12992
CHL		4	2.6624
CHL		5	3.328
CHL		6	4.16
CHL		7	5.2
CHL		8	6.5
CHL		9	8.125
CHL		10	10.1562
CHL		11	12.6953
CHL		12	15.8691
CHL		13	19.8364
CHL		14	24.7955
CHL		15	30.9944
CHL		16	38.743
CHL		17	48.4288
CHL		18	60.536
FOF		1	4.32538
FOF		2	5.40672
FOF		3	6.7584
FOF		4	8.448
FOF		5	10.56
FOF		6	13.2
FOF		7	16.5
FOF		8	20.625
FOF		9	25.7812
FOF		10	32.2266
FOF		11	40.2832
FOF		12	50.354
FOF		13	62.9425
FOF		14	78.6781
FOF		15	98.3477
FOF		16	122.935
FOF		17	153.668
FOF		18	192.085
AMK	FEP	1	0.515398	0.00687197
AMK	FEP	2	0.644247	0.00858996
AMK	FEP	3	0.805309	0.0107375
AMK	FEP	4	1.00664	0.0134218
AMK	FEP	5	1.2583	0.0167773
AMK	FEP	6	1.57287	0.0209716
AMK	FEP	7	1.96609	0.0262145
AMK	FEP	8	2.45761	0.0327681
AMK	FEP	9	3.07201	0.0409601
AMK	FEP	10	3.84001	0.0512002
AMK	FEP	11	4.80002	0.0640002
AMK	FEP	12	6.00002	0.0800003
AMK	FEP	13	7.50002	0.1
AMK	FEP	14	9.37503	0.125
AMK	FEP	15	11.7188	0.156251
AMK	FEP	16	14.6485	0.195313
AMK	FEP	17	18.3106	0.244141
AMK	FEP	18	22.8883	0.305177
AMK	CHL	1	0.145036	0.228542
AMK	CHL	2	0.181295	0.285678
AMK	CHL	3	0.226619	0.357097
AMK	CHL	4	0.283274	0.446371
AMK	CHL	5	0.354093	0.557964
AMK	CHL	6	0.442616	0.697455
AMK	CHL	7	0.55327	0.871819
AMK	CHL	8	0.691587	1.08977
AMK	CHL	9	0.864484	1.36222
AMK	CHL	10	1.08061	1.70277
AMK	CHL	11	1.35076	2.12847
AMK	CHL	12	1.68845	2.66058
AMK	CHL	13	2.11056	3.32573
AMK	CHL	14	2.6382	4.15716
AMK	CHL	15	3.29775	5.19645
AMK	CHL	16	4.12218	6.49556
AMK	CHL	17	5.15273	8.11945
AMK	CHL	18	6.44091	10.1493
AMK	GEN	1	3.36549	0.6629
AMK	GEN	2	4.20687	0.828625
AMK	GEN	3	5.25858	1.03578
AMK	GEN	4	6.57323	1.29473
AMK	GEN	5	8.21654	1.61841
AMK	GEN	6	10.2707	2.02301
AMK	GEN	7	12.8383	2.52876
AMK	GEN	8	16.0479	3.16095
AMK	GEN	9	20.0599	3.95119
AMK	GEN	10	25.0749	4.93899
AMK	GEN	11	31.3436	6.17374
AMK	GEN	12	39.1795	7.71717
AMK	GEN	13	48.9744	9.64647
AMK	GEN	14	61.218	12.0581
AMK	GEN	15	76.5225	15.0726
AMK	GEN	16	95.6531	18.8408
AMK	GEN	17	119.566	23.5509
AMK	GEN	18	149.458	29.4387
AMK	NIT	1	1.08478	1.91316
AMK	NIT	2	1.35597	2.39144
AMK	NIT	3	1.69497	2.98931
AMK	NIT	4	2.11871	3.73663
AMK	NIT	5	2.64839	4.67079
AMK	NIT	6	3.31048	5.83849
AMK	NIT	7	4.1381	7.29811
AMK	NIT	8	5.17263	9.12264
AMK	NIT	9	6.46579	11.4033
AMK	NIT	10	8.08223	14.2541
AMK	NIT	11	10.1028	17.8176
AMK	NIT	12	12.6285	22.2721
AMK	NIT	13	15.7856	27.8401
AMK	NIT	14	19.732	34.8001
AMK	NIT	15	24.665	43.5001
AMK	NIT	16	30.8313	54.3751
AMK	NIT	17	38.5391	67.9689
AMK	NIT	18	48.1739	84.9612
AZM	AMK	1	2.9735	2.0443
AZM	AMK	2	3.71687	2.55537
AZM	AMK	3	4.64609	3.19422
AZM	AMK	4	5.80762	3.99277
AZM	AMK	5	7.25952	4.99096
AZM	AMK	6	9.0744	6.2387
AZM	AMK	7	11.343	7.79838
AZM	AMK	8	14.1788	9.74797
AZM	AMK	9	17.7234	12.185
AZM	AMK	10	22.1543	15.2312
AZM	AMK	11	27.6929	19.039
AZM	AMK	12	34.6161	23.7988
AZM	AMK	13	43.2701	29.7485
AZM	AMK	14	54.0876	37.1856
AZM	AMK	15	67.6095	46.482
AZM	AMK	16	84.5119	58.1025
AZM	AMK	17	105.64	72.6281
AZM	AMK	18	132.05	90.7851
AZM	FEP	1	5.03316	0.0461373
AZM	FEP	2	6.29146	0.0576717
AZM	FEP	3	7.86432	0.0720896
AZM	FEP	4	9.8304	0.090112
AZM	FEP	5	12.288	0.11264
AZM	FEP	6	15.36	0.1408
AZM	FEP	7	19.2	0.176
AZM	FEP	8	24	0.22
AZM	FEP	9	30	0.275
AZM	FEP	10	37.5	0.34375
AZM	FEP	11	46.875	0.429687
AZM	FEP	12	58.5938	0.537109
AZM	FEP	13	73.2422	0.671387
AZM	FEP	14	91.5527	0.839233
AZM	FEP	15	114.441	1.04904
AZM	FEP	16	143.051	1.3113
AZM	FEP	17	178.814	1.63913
AZM	FEP	18	223.517	2.04891
AZM	CHL	1	0.890892	0.965133
AZM	CHL	2	1.11361	1.20642
AZM	CHL	3	1.39202	1.50802
AZM	CHL	4	1.74002	1.88502
AZM	CHL	5	2.17503	2.35628
AZM	CHL	6	2.71879	2.94535
AZM	CHL	7	3.39848	3.68169
AZM	CHL	8	4.2481	4.60211
AZM	CHL	9	5.31013	5.75264
AZM	CHL	10	6.63766	7.1908
AZM	CHL	11	8.29707	8.9885
AZM	CHL	12	10.3713	11.2356
AZM	CHL	13	12.9642	14.0445
AZM	CHL	14	16.2052	17.5557
AZM	CHL	15	20.2565	21.9446
AZM	CHL	16	25.3207	27.4307
AZM	CHL	17	31.6508	34.2884
AZM	CHL	18	39.5635	42.8605
AZM	TMP	1	2.51658	0.120586
AZM	TMP	2	3.14573	0.150733
AZM	TMP	3	3.93216	0.188416
AZM	TMP	4	4.9152	0.23552
AZM	TMP	5	6.144	0.2944
AZM	TMP	6	7.68	0.368
AZM	TMP	7	9.6	0.46
AZM	TMP	8	12	0.575
AZM	TMP	9	15	0.71875
AZM	TMP	10	18.75	0.898438
AZM	TMP	11	23.4375	1.12305
AZM	TMP	12	29.2969	1.40381
AZM	TMP	13	36.6211	1.75476
AZM	TMP	14	45.7764	2.19345
AZM	TMP	15	57.2205	2.74181
AZM	TMP	16	71.5256	3.42727
AZM	TMP	17	89.407	4.28408
AZM	TMP	18	111.759	5.3551
FEP	CTX	1	0.0137688	0.0162722
FEP	CTX	2	0.017211	0.0203402
FEP	CTX	3	0.0215137	0.0254253
FEP	CTX	4	0.0268921	0.0317816
FEP	CTX	5	0.0336152	0.039727
FEP	CTX	6	0.042019	0.0496588
FEP	CTX	7	0.0525237	0.0620735
FEP	CTX	8	0.0656547	0.0775919
FEP	CTX	9	0.0820683	0.0969898
FEP	CTX	10	0.102585	0.121237
FEP	CTX	11	0.128232	0.151547
FEP	CTX	12	0.16029	0.189433
FEP	CTX	13	0.200362	0.236792
FEP	CTX	14	0.250453	0.29599
FEP	CTX	15	0.313066	0.369987
FEP	CTX	16	0.391332	0.462484
FEP	CTX	17	0.489165	0.578105
FEP	CTX	18	0.611457	0.722631
FEP	CHL	1	0.00618264	0.730675
FEP	CHL	2	0.00772829	0.913344
FEP	CHL	3	0.00966037	1.14168
FEP	CHL	4	0.0120755	1.4271
FEP	CHL	5	0.0150943	1.78387
FEP	CHL	6	0.0188679	2.22984
FEP	CHL	7	0.0235849	2.7873
FEP	CHL	8	0.0294811	3.48413
FEP	CHL	9	0.0368514	4.35516
FEP	CHL	10	0.0460642	5.44395
FEP	CHL	11	0.0575803	6.80494
FEP	CHL	12	0.0719753	8.50618
FEP	CHL	13	0.0899692	10.6327
FEP	CHL	14	0.112461	13.2909
FEP	CHL	15	0.140577	16.6136
FEP	CHL	16	0.175721	20.767
FEP	CHL	17	0.219651	25.9588
FEP	CHL	18	0.274564	32.4485
CIP	AMK	1	0.00368579	0.935623
CIP	AMK	2	0.00460723	1.16953
CIP	AMK	3	0.00575904	1.46191
CIP	AMK	4	0.0071988	1.82739
CIP	AMK	5	0.00899851	2.28424
CIP	AMK	6	0.0112481	2.85529
CIP	AMK	7	0.0140602	3.56912
CIP	AMK	8	0.0175752	4.4614
CIP	AMK	9	0.021969	5.57675
CIP	AMK	10	0.0274613	6.97093
CIP	AMK	11	0.0343266	8.71367
CIP	AMK	12	0.0429082	10.8921
CIP	AMK	13	0.0536353	13.6151
CIP	AMK	14	0.0670441	17.0189
CIP	AMK	15	0.0838051	21.2736
CIP	AMK	16	0.104756	26.592
CIP	AMK	17	0.130945	33.24
CIP	AMK	18	0.163682	41.55
CIP	AZM	1	0.00627201	2.31582
CIP	AZM	2	0.00784001	2.89477
CIP	AZM	3	0.00980001	3.61847
CIP	AZM	4	0.01225	4.52308
CIP	AZM	5	0.0153125	5.65385
CIP	AZM	6	0.0191406	7.06732
CIP	AZM	7	0.0239258	8.83415
CIP	AZM	8	0.0299073	11.0427
CIP	AZM	9	0.0373841	13.8034
CIP	AZM	10	0.0467301	17.2542
CIP	AZM	11	0.0584126	21.5677
CIP	AZM	12	0.0730158	26.9597
CIP	AZM	13	0.0912697	33.6996
CIP	AZM	14	0.114087	42.1245
CIP	AZM	15	0.142609	52.6556
CIP	AZM	16	0.178261	65.8195
CIP	AZM	17	0.222826	82.2744
CIP	AZM	18	0.278533	102.843
CIP	FEP	1	0.00162607	0.00550362
CIP	FEP	2	0.00203259	0.00687952
CIP	FEP	3	0.00254073	0.0085994
CIP	FEP	4	0.00317591	0.0107493
CIP	FEP	5	0.00396989	0.0134366
CIP	FEP	6	0.00496237	0.0167957
CIP	FEP	7	0.00620296	0.0209946
CIP	FEP	8	0.0077537	0.0262433
CIP	FEP	9	0.00969212	0.0328041
CIP	FEP	10	0.0121152	0.0410051
CIP	FEP	11	0.0151439	0.0512564
CIP	FEP	12	0.0189299	0.0640705
CIP	FEP	13	0.0236624	0.0800882
CIP	FEP	14	0.029578	0.10011
CIP	FEP	15	0.0369725	0.125138
CIP	FEP	16	0.0462156	0.156422
CIP	FEP	17	0.0577696	0.195528
CIP	FEP	18	0.0722119	0.24441
CIP	CHL	1	0.00056753	0.227012
CIP	CHL	2	0.000709413	0.283765
CIP	CHL	3	0.000886766	0.354706
CIP	CHL	4	0.00110846	0.443383
CIP	CHL	5	0.00138557	0.554229
CIP	CHL	6	0.00173196	0.692786
CIP	CHL	7	0.00216496	0.865982
CIP	CHL	8	0.00270619	1.08248
CIP	CHL	9	0.00338274	1.3531
CIP	CHL	10	0.00422843	1.69137
CIP	CHL	11	0.00528554	2.11421
CIP	CHL	12	0.00660692	2.64277
CIP	CHL	13	0.00825865	3.30346
CIP	CHL	14	0.0103233	4.12932
CIP	CHL	15	0.0129041	5.16166
CIP	CHL	16	0.0161302	6.45207
CIP	CHL	17	0.0201627	8.06509
CIP	CHL	18	0.0252034	10.0814
CIP	DOX	1	0.00532784	0.749995
CIP	DOX	2	0.00665979	0.937494
CIP	DOX	3	0.00832474	1.17187
CIP	DOX	4	0.0104059	1.46483
CIP	DOX	5	0.0130074	1.83104
CIP	DOX	6	0.0162593	2.2888
CIP	DOX	7	0.0203241	2.861
CIP	DOX	8	0.0254051	3.57626
CIP	DOX	9	0.0317564	4.47032
CIP	DOX	10	0.0396955	5.5879
CIP	DOX	11	0.0496193	6.98488
CIP	DOX	12	0.0620242	8.73109
CIP	DOX	13	0.0775302	10.9139
CIP	DOX	14	0.0969128	13.6423
CIP	DOX	15	0.121141	17.0529
CIP	DOX	16	0.151426	21.3161
CIP	DOX	17	0.189283	26.6452
CIP	DOX	18	0.236603	33.3065
CIP	TMP	1	0.000204006	0.00360717
CIP	TMP	2	0.000255008	0.00450897
CIP	TMP	3	0.000318759	0.00563621
CIP	TMP	4	0.000398449	0.00704526
CIP	TMP	5	0.000498062	0.00880657
CIP	TMP	6	0.000622577	0.0110082
CIP	TMP	7	0.000778221	0.0137603
CIP	TMP	8	0.000972777	0.0172003
CIP	TMP	9	0.00121597	0.0215004
CIP	TMP	10	0.00151996	0.0268755
CIP	TMP	11	0.00189995	0.0335944
CIP	TMP	12	0.00237494	0.041993
CIP	TMP	13	0.00296868	0.0524913
CIP	TMP	14	0.00371085	0.0656141
CIP	TMP	15	0.00463856	0.0820176
CIP	TMP	16	0.0057982	0.102522
CIP	TMP	17	0.00724775	0.128153
CIP	TMP	18	0.00905969	0.160191
CIP	OFX	1	0.00175694	0.0110822
CIP	OFX	2	0.00219617	0.0138528
CIP	OFX	3	0.00274521	0.017316
CIP	OFX	4	0.00343152	0.021645
CIP	OFX	5	0.0042894	0.0270562
CIP	OFX	6	0.00536175	0.0338202
CIP	OFX	7	0.00670218	0.0422753
CIP	OFX	8	0.00837773	0.0528441
CIP	OFX	9	0.0104722	0.0660552
CIP	OFX	10	0.0130902	0.0825689
CIP	OFX	11	0.0163627	0.103211
CIP	OFX	12	0.0204534	0.129014
CIP	OFX	13	0.0255668	0.161267
CIP	OFX	14	0.0319585	0.201584
CIP	OFX	15	0.0399481	0.25198
CIP	OFX	16	0.0499351	0.314976
CIP	OFX	17	0.0624189	0.393719
CIP	OFX	18	0.0780237	0.492149
CST	AMK	1	0.0141346	0.194351
CST	AMK	2	0.0176683	0.242939
CST	AMK	3	0.0220854	0.303674
CST	AMK	4	0.0276067	0.379593
CST	AMK	5	0.0345084	0.474491
CST	AMK	6	0.0431355	0.593113
CST	AMK	7	0.0539194	0.741392
CST	AMK	8	0.0673992	0.92674
CST	AMK	9	0.0842491	1.15842
CST	AMK	10	0.105311	1.44803
CST	AMK	11	0.131639	1.81004
CST	AMK	12	0.164549	2.26255
CST	AMK	13	0.205686	2.82818
CST	AMK	14	0.257108	3.53523
CST	AMK	15	0.321385	4.41904
CST	AMK	16	0.401731	5.5238
CST	AMK	17	0.502163	6.90475
CST	AMK	18	0.627704	8.63093
CST	AZM	1	0.0853344	1.70669
CST	AZM	2	0.106668	2.13336
CST	AZM	3	0.133335	2.6667
CST	AZM	4	0.166669	3.33338
CST	AZM	5	0.208336	4.16672
CST	AZM	6	0.26042	5.2084
CST	AZM	7	0.325525	6.5105
CST	AZM	8	0.406906	8.13812
CST	AZM	9	0.508633	10.1727
CST	AZM	10	0.635791	12.7158
CST	AZM	11	0.794739	15.8948
CST	AZM	12	0.993423	19.8685
CST	AZM	13	1.24178	24.8356
CST	AZM	14	1.55222	31.0445
CST	AZM	15	1.94028	38.8056
CST	AZM	16	2.42535	48.507
CST	AZM	17	3.03169	60.6337
CST	AZM	18	3.78961	75.7922
CST	FEP	1	0.0372826	0.00683514
CST	FEP	2	0.0466032	0.00854393
CST	FEP	3	0.058254	0.0106799
CST	FEP	4	0.0728175	0.0133499
CST	FEP	5	0.0910219	0.0166874
CST	FEP	6	0.113777	0.0208592
CST	FEP	7	0.142222	0.026074
CST	FEP	8	0.177777	0.0325925
CST	FEP	9	0.222222	0.0407406
CST	FEP	10	0.277777	0.0509258
CST	FEP	11	0.347221	0.0636572
CST	FEP	12	0.434026	0.0795715
CST	FEP	13	0.542533	0.0994644
CST	FEP	14	0.678166	0.12433
CST	FEP	15	0.847708	0.155413
CST	FEP	16	1.05963	0.194266
CST	FEP	17	1.32454	0.242833
CST	FEP	18	1.65568	0.303541
CST	CHL	1	0.0115391	0.250014
CST	CHL	2	0.0144239	0.312517
CST	CHL	3	0.0180298	0.390647
CST	CHL	4	0.0225373	0.488308
CST	CHL	5	0.0281716	0.610385
CST	CHL	6	0.0352145	0.762982
CST	CHL	7	0.0440182	0.953727
CST	CHL	8	0.0550227	1.19216
CST	CHL	9	0.0687784	1.4902
CST	CHL	10	0.085973	1.86275
CST	CHL	11	0.107466	2.32844
CST	CHL	12	0.134333	2.91054
CST	CHL	13	0.167916	3.63818
CST	CHL	14	0.209895	4.54773
CST	CHL	15	0.262369	5.68466
CST	CHL	16	0.327961	7.10582
CST	CHL	17	0.409951	8.88228
CST	CHL	18	0.512439	11.1028
CST	CIP	1	0.147643	0.00799734
CST	CIP	2	0.184554	0.00999668
CST	CIP	3	0.230693	0.0124959
CST	CIP	4	0.288366	0.0156198
CST	CIP	5	0.360457	0.0195248
CST	CIP	6	0.450572	0.024406
CST	CIP	7	0.563214	0.0305074
CST	CIP	8	0.704018	0.0381343
CST	CIP	9	0.880023	0.0476679
CST	CIP	10	1.10003	0.0595849
CST	CIP	11	1.37504	0.0744811
CST	CIP	12	1.71879	0.0931013
CST	CIP	13	2.14849	0.116377
CST	CIP	14	2.68562	0.145471
CST	CIP	15	3.35702	0.181839
CST	CIP	16	4.19627	0.227298
CST	CIP	17	5.24534	0.284123
CST	CIP	18	6.55668	0.355153
CST	DOX	1	0.159954	1.21971
CST	DOX	2	0.199943	1.52464
CST	DOX	3	0.249929	1.9058
CST	DOX	4	0.312411	2.38225
CST	DOX	5	0.390514	2.97781
CST	DOX	6	0.488142	3.72227
CST	DOX	7	0.610178	4.65283
CST	DOX	8	0.762722	5.81604
CST	DOX	9	0.953403	7.27005
CST	DOX	10	1.19175	9.08757
CST	DOX	11	1.48969	11.3595
CST	DOX	12	1.86211	14.1993
CST	DOX	13	2.32764	17.7492
CST	DOX	14	2.90955	22.1864
CST	DOX	15	3.63694	27.733
CST	DOX	16	4.54618	34.6663
CST	DOX	17	5.68272	43.3329
CST	DOX	18	7.1034	54.1661
CST	NIT	1	0.107077	2.59662
CST	NIT	2	0.133846	3.24577
CST	NIT	3	0.167308	4.05722
CST	NIT	4	0.209135	5.07152
CST	NIT	5	0.261419	6.3394
CST	NIT	6	0.326773	7.92425
CST	NIT	7	0.408467	9.90532
CST	NIT	8	0.510583	12.3816
CST	NIT	9	0.638229	15.4771
CST	NIT	10	0.797787	19.3463
CST	NIT	11	0.997233	24.1829
CST	NIT	12	1.24654	30.2286
CST	NIT	13	1.55818	37.7858
CST	NIT	14	1.94772	47.2322
CST	NIT	15	2.43465	59.0403
CST	NIT	16	3.04331	73.8004
CST	NIT	17	3.80414	92.2505
CST	NIT	18	4.75518	115.313
CST	TET	1	0.0111196	0.0403085
CST	TET	2	0.0138995	0.0503856
CST	TET	3	0.0173744	0.062982
CST	TET	4	0.0217179	0.0787275
CST	TET	5	0.0271474	0.0984094
CST	TET	6	0.0339343	0.123012
CST	TET	7	0.0424178	0.153765
CST	TET	8	0.0530223	0.192206
CST	TET	9	0.0662779	0.240257
CST	TET	10	0.0828474	0.300322
CST	TET	11	0.103559	0.375402
CST	TET	12	0.129449	0.469253
CST	TET	13	0.161811	0.586566
CST	TET	14	0.202264	0.733207
CST	TET	15	0.25283	0.916509
CST	TET	16	0.316038	1.14564
CST	TET	17	0.395047	1.43205
CST	TET	18	0.493809	1.79006
DOX	AMK	1	0.125666	0.226611
DOX	AMK	2	0.157083	0.283264
DOX	AMK	3	0.196354	0.35408
DOX	AMK	4	0.245442	0.4426
DOX	AMK	5	0.306803	0.55325
DOX	AMK	6	0.383503	0.691563
DOX	AMK	7	0.479379	0.864454
DOX	AMK	8	0.599224	1.08057
DOX	AMK	9	0.74903	1.35071
DOX	AMK	10	0.936287	1.68839
DOX	AMK	11	1.17036	2.11048
DOX	AMK	12	1.46295	2.6381
DOX	AMK	13	1.82869	3.29763
DOX	AMK	14	2.28586	4.12204
DOX	AMK	15	2.85732	5.15255
DOX	AMK	16	3.57165	6.44068
DOX	AMK	17	4.46456	8.05085
DOX	AMK	18	5.58071	10.0636
DOX	AZM	1	0.416172	1.0916
DOX	AZM	2	0.520216	1.3645
DOX	AZM	3	0.65027	1.70562
DOX	AZM	4	0.812837	2.13203
DOX	AZM	5	1.01605	2.66504
DOX	AZM	6	1.27006	3.3313
DOX	AZM	7	1.58757	4.16412
DOX	AZM	8	1.98447	5.20515
DOX	AZM	9	2.48058	6.50644
DOX	AZM	10	3.10073	8.13305
DOX	AZM	11	3.87591	10.1663
DOX	AZM	12	4.84489	12.7079
DOX	AZM	13	6.05611	15.8849
DOX	AZM	14	7.57013	19.8561
DOX	AZM	15	9.46267	24.8201
DOX	AZM	16	11.8283	31.0251
DOX	AZM	17	14.7854	38.7814
DOX	AZM	18	18.4818	48.4768
DOX	FEP	1	0.479724	0.0115343
DOX	FEP	2	0.599654	0.0144179
DOX	FEP	3	0.749568	0.0180224
DOX	FEP	4	0.93696	0.022528
DOX	FEP	5	1.1712	0.02816
DOX	FEP	6	1.464	0.0352
DOX	FEP	7	1.83	0.044
DOX	FEP	8	2.2875	0.055
DOX	FEP	9	2.85938	0.06875
DOX	FEP	10	3.57422	0.0859375
DOX	FEP	11	4.46777	0.107422
DOX	FEP	12	5.58472	0.134277
DOX	FEP	13	6.9809	0.167847
DOX	FEP	14	8.72612	0.209808
DOX	FEP	15	10.9076	0.26226
DOX	FEP	16	13.6346	0.327826
DOX	FEP	17	17.0432	0.409782
DOX	FEP	18	21.304	0.512227
DOX	CHL	1	0.109842	0.312119
DOX	CHL	2	0.137302	0.390148
DOX	CHL	3	0.171628	0.487686
DOX	CHL	4	0.214535	0.609607
DOX	CHL	5	0.268168	0.762009
DOX	CHL	6	0.335211	0.952511
DOX	CHL	7	0.419013	1.19064
DOX	CHL	8	0.523767	1.4883
DOX	CHL	9	0.654708	1.86037
DOX	CHL	10	0.818385	2.32547
DOX	CHL	11	1.02298	2.90683
DOX	CHL	12	1.27873	3.63354
DOX	CHL	13	1.59841	4.54193
DOX	CHL	14	1.99801	5.67741
DOX	CHL	15	2.49751	7.09676
DOX	CHL	16	3.12189	8.87095
DOX	CHL	17	3.90236	11.0887
DOX	CHL	18	4.87796	13.8609
DOX	GEN	1	0.754066	0.267838
DOX	GEN	2	0.942583	0.334797
DOX	GEN	3	1.17823	0.418497
DOX	GEN	4	1.47279	0.523121
DOX	GEN	5	1.84098	0.653901
DOX	GEN	6	2.30123	0.817376
DOX	GEN	7	2.87653	1.02172
DOX	GEN	8	3.59567	1.27715
DOX	GEN	9	4.49459	1.59644
DOX	GEN	10	5.61823	1.99555
DOX	GEN	11	7.02279	2.49443
DOX	GEN	12	8.77849	3.11804
DOX	GEN	13	10.9731	3.89755
DOX	GEN	14	13.7164	4.87194
DOX	GEN	15	17.1455	6.08993
DOX	GEN	16	21.4319	7.61241
DOX	GEN	17	26.7898	9.51551
DOX	GEN	18	33.4873	11.8944
DOX	TET	1	0.0873949	0.0415484
DOX	TET	2	0.109244	0.0519355
DOX	TET	3	0.136554	0.0649193
DOX	TET	4	0.170693	0.0811492
DOX	TET	5	0.213366	0.101436
DOX	TET	6	0.266708	0.126796
DOX	TET	7	0.333385	0.158494
DOX	TET	8	0.416731	0.198118
DOX	TET	9	0.520914	0.247648
DOX	TET	10	0.651142	0.30956
DOX	TET	11	0.813928	0.386949
DOX	TET	12	1.01741	0.483687
DOX	TET	13	1.27176	0.604608
DOX	TET	14	1.5897	0.755761
DOX	TET	15	1.98713	0.944701
DOX	TET	16	2.48391	1.18088
DOX	TET	17	3.10489	1.47609
DOX	TET	18	3.88111	1.84512
DOX	TMP	1	0.959447	0.120586
DOX	TMP	2	1.19931	0.150733
DOX	TMP	3	1.49914	0.188416
DOX	TMP	4	1.87392	0.23552
DOX	TMP	5	2.3424	0.2944
DOX	TMP	6	2.928	0.368
DOX	TMP	7	3.66	0.46
DOX	TMP	8	4.575	0.575
DOX	TMP	9	5.71875	0.71875
DOX	TMP	10	7.14844	0.898438
DOX	TMP	11	8.93555	1.12305
DOX	TMP	12	11.1694	1.40381
DOX	TMP	13	13.9618	1.75476
DOX	TMP	14	17.4522	2.19345
DOX	TMP	15	21.8153	2.74181
DOX	TMP	16	27.2691	3.42727
DOX	TMP	17	34.0864	4.28408
DOX	TMP	18	42.608	5.3551
SUL	TMP	1	0.620963	0.00469807
SUL	TMP	2	0.776204	0.00587259
SUL	TMP	3	0.970254	0.00734074
SUL	TMP	4	1.21282	0.00917593
SUL	TMP	5	1.51602	0.0114699
SUL	TMP	6	1.89503	0.0143374
SUL	TMP	7	2.36879	0.0179217
SUL	TMP	8	2.96098	0.0224022
SUL	TMP	9	3.70123	0.0280027
SUL	TMP	10	4.62653	0.0350034
SUL	TMP	11	5.78317	0.0437542
SUL	TMP	12	7.22896	0.0546928
SUL	TMP	13	9.0362	0.068366
SUL	TMP	14	11.2952	0.0854575
SUL	TMP	15	14.1191	0.106822
SUL	TMP	16	17.6488	0.133527
SUL	TMP	17	22.061	0.166909
SUL	TMP	18	27.5763	0.208636
