# Supplementary material for: Compatibility of Evolutionary Responses to Constituent Antibiotics Drive Resistance Evolution to Drug Pairs
Source: Mol Biol Evol. 2021 Feb 22;38(5):2057–69. doi: 10.1093/molbev/msab006 (PMC8097295; doi:10.1093/molbev/msab006)
Supplement: msab006_Supplementary_Data [file msab006_supplementary_data.zip › TableS4.xlsx]

## Sheet: Overview
Overview of content of Table S4
Header	Explanation
Evolved to drug A	Abbreviation of antibiotic used for adaptive evolution.
Evolved to drug B	Abbreviation o fsecond antibiotic used for adaptive evolution against drug pairs.
Biological repliacte	Number of the replicate lineage.
Last day of growth	Day of the adaptive evolution experiment with OD < 0.1.
Day of revival	Day of the adaptive evolution experiment from where a viable colony could be isolated.
Concentration of revival [mg/L]	Drug concentration of drug A from the day of revival.

## Sheet: S4
Evolved to drug A	Evolved to drug B	Biological repliacte	Last day of growth	Day of revival	Concentration of revival [mg/L]
AMC		1	13	did not revive
AMC		2	13	13	14.8773
AMC		3	12	12	11.9019
AMC		4	12	12	11.9019
AMC		5	13	13	14.8773
AMC		6	13	13	14.8773
AMC		7	13	13	14.8773
AMC		8	14	14	18.5966
TAZ		1	17	17	12.1072
TAZ		2	17	17	12.1072
TAZ		3	17	17	12.1072
TAZ		4	17	17	12.1072
TAZ		5	17	17	12.1072
TAZ		6	17	17	12.1072
TAZ		7	17	17	12.1072
TAZ		8	17	17	12.1072
MEM		1	18	18	0.337604
MEM		2	18	18	0.337604
MEM		3	18	18	0.337604
MEM		4	18	18	0.337604
MEM		5	18	18	0.337604
MEM		6	18	18	0.337604
MEM		7	18	18	0.337604
MEM		8	18	18	0.337604
ERT		1	18	18	0.0882428
ERT		2	18	18	0.0882428
ERT		3	18	18	0.0882428
ERT		4	18	18	0.0882428
ERT		5	18	18	0.0882428
ERT		6	18	18	0.0882428
ERT		7	18	18	0.0882428
ERT		8	18	18	0.0882428
CTX		1	18	18	0.60536
CTX		2	18	18	0.60536
CTX		3	18	18	0.60536
CTX		4	18	18	0.60536
CTX		5	18	18	0.60536
CTX		6	18	18	0.60536
CTX		7	18	18	0.60536
CTX		8	18	18	0.60536
FEP		1	18	18	0.512227
FEP		2	18	18	0.512227
FEP		3	18	18	0.512227
FEP		4	18	18	0.512227
FEP		5	18	18	0.512227
FEP		6	18	18	0.512227
FEP		7	18	18	0.512227
FEP		8	18	18	0.512227
ATM		1	18	18	1.74623
ATM		2	18	18	1.74623
ATM		3	18	18	1.74623
ATM		4	18	18	1.74623
ATM		5	18	18	1.74623
ATM		6	18	18	1.74623
ATM		7	18	18	1.74623
ATM		8	18	18	1.74623
CIP		1	18	18	0.15134
CIP		2	18	18	0.15134
CIP		3	18	18	0.15134
CIP		4	18	18	0.15134
CIP		5	18	18	0.15134
CIP		6	18	18	0.15134
CIP		7	18	18	0.15134
CIP		8	18	18	0.15134
OFX		1	18	18	0.954606
OFX		2	18	18	0.954606
OFX		3	18	18	0.954606
OFX		4	18	18	0.954606
OFX		5	18	18	0.954606
OFX		6	18	18	0.954606
OFX		7	18	18	0.954606
OFX		8	18	18	0.954606
TET		1	18	18	9.8953
TET		2	18	18	9.8953
TET		3	18	18	9.8953
TET		4	18	18	9.8953
TET		5	18	18	9.8953
TET		6	18	18	9.8953
TET		7	18	18	9.8953
TET		8	18	18	9.8953
DOX		1	18	18	21.304
DOX		2	18	18	21.304
DOX		3	18	18	21.304
DOX		4	18	18	21.304
DOX		5	18	18	21.304
DOX		6	18	18	21.304
DOX		7	18	18	21.304
DOX		8	18	18	21.304
AMK		1	18	18	38.4171
AMK		2	18	18	38.4171
AMK		3	18	18	38.4171
AMK		4	18	18	38.4171
AMK		5	18	18	38.4171
AMK		6	18	18	38.4171
AMK		7	18	18	38.4171
AMK		8	18	18	38.4171
GEN		1	18	18	7.567
GEN		2	18	18	7.567
GEN		3	18	18	7.567
GEN		4	18	18	7.567
GEN		5	18	18	7.567
GEN		6	18	18	7.567
GEN		7	18	18	7.567
GEN		8	18	18	7.567
STR		1	18	18	51.9212
STR		2	18	18	51.9212
STR		3	18	18	51.9212
STR		4	18	18	51.9212
STR		5	18	18	51.9212
STR		6	18	18	51.9212
STR		7	18	18	51.9212
STR		8	18	18	51.9212
AZM		1	18	18	55.8794
AZM		2	18	18	55.8794
AZM		3	18	18	55.8794
AZM		4	18	18	55.8794
AZM		5	18	18	55.8794
AZM		6	18	18	55.8794
AZM		7	18	18	55.8794
AZM		8	18	18	55.8794
ERY		1	18	18	26.1934
ERY		2	18	18	26.1934
ERY		3	18	18	26.1934
ERY		4	18	18	26.1934
ERY		5	18	18	26.1934
ERY		6	18	18	26.1934
ERY		7	18	18	26.1934
ERY		8	18	18	26.1934
SUL		1	18	18	353.903
SUL		2	18	18	353.903
SUL		3	18	18	353.903
SUL		4	18	18	353.903
SUL		5	18	18	353.903
SUL		6	18	18	353.903
SUL		7	18	18	353.903
SUL		8	18	18	353.903
TMP		1	18	18	2.67755
TMP		2	18	18	2.67755
TMP		3	18	18	2.67755
TMP		4	18	18	2.67755
TMP		5	18	18	2.67755
TMP		6	18	18	2.67755
TMP		7	18	18	2.67755
TMP		8	18	18	2.67755
NIT		1	18	18	67.7537
NIT		2	18	18	67.7537
NIT		3	18	18	67.7537
NIT		4	18	18	67.7537
NIT		5	18	18	67.7537
NIT		6	18	18	67.7537
NIT		7	18	18	67.7537
NIT		8	18	18	67.7537
CST		1	18	18	2.79397
CST		2	18	18	2.79397
CST		3	18	18	2.79397
CST		4	18	18	2.79397
CST		5	18	18	2.79397
CST		6	18	18	2.79397
CST		7	16	16	1.78814
CST		8	18	18	2.79397
CHL		1	18	18	60.536
CHL		2	18	18	60.536
CHL		3	18	18	60.536
CHL		4	18	18	60.536
CHL		5	18	18	60.536
CHL		6	18	18	60.536
CHL		7	18	18	60.536
CHL		8	18	18	60.536
FOF		1	18	18	192.085
FOF		2	18	18	192.085
FOF		3	18	18	192.085
FOF		4	18	18	192.085
FOF		5	18	18	192.085
FOF		6	18	18	192.085
FOF		7	18	18	192.085
FOF		8	18	18	192.085
AMK	FEP	1	18	18	22.89;0.31
AMK	FEP	2	18	18	22.89;0.31
AMK	FEP	3	18	18	22.89;0.31
AMK	FEP	4	18	18	22.89;0.31
AMK	FEP	5	18	18	22.89;0.31
AMK	FEP	6	18	18	22.89;0.31
AMK	FEP	7	18	18	22.89;0.31
AMK	FEP	8	18	18	22.89;0.31
AMK	CHL	1	18	18	6.44;10.15
AMK	CHL	2	18	18	6.44;10.15
AMK	CHL	3	18	18	6.44;10.15
AMK	CHL	4	18	18	6.44;10.15
AMK	CHL	5	18	18	6.44;10.15
AMK	CHL	6	18	18	6.44;10.15
AMK	CHL	7	18	18	6.44;10.15
AMK	CHL	8	18	18	6.44;10.15
AMK	GEN	1	18	18	149.46;29.44
AMK	GEN	2	18	18	149.46;29.44
AMK	GEN	3	18	18	149.46;29.44
AMK	GEN	4	18	18	149.46;29.44
AMK	GEN	5	18	18	149.46;29.44
AMK	GEN	6	18	18	149.46;29.44
AMK	GEN	7	18	18	149.46;29.44
AMK	GEN	8	18	18	149.46;29.44
AMK	NIT	1	18	18	48.17;84.96
AMK	NIT	2	18	18	48.17;84.96
AMK	NIT	3	18	18	48.17;84.96
AMK	NIT	4	18	18	48.17;84.96
AMK	NIT	5	18	18	48.17;84.96
AMK	NIT	6	18	18	48.17;84.96
AMK	NIT	7	18	18	48.17;84.96
AMK	NIT	8	18	18	48.17;84.96
AZM	AMK	1	18	16	84.511;58.102
AZM	AMK	2	18	18	132.05;90.79
AZM	AMK	3	18	18	132.05;90.79
AZM	AMK	4	18	18	132.05;90.79
AZM	AMK	5	18	18	132.05;90.79
AZM	AMK	6	18	18	132.05;90.79
AZM	AMK	7	18	18	132.05;90.79
AZM	AMK	8	18	18	132.05;90.79
AZM	FEP	1	18	18	223.52;2.05
AZM	FEP	2	18	18	223.52;2.05
AZM	FEP	3	18	18	223.52;2.05
AZM	FEP	4	18	18	223.52;2.05
AZM	FEP	5	18	18	223.52;2.05
AZM	FEP	6	18	18	223.52;2.05
AZM	FEP	7	18	18	223.52;2.05
AZM	FEP	8	18	18	223.52;2.05
AZM	CHL	1	8	8	4.24;4.6
AZM	CHL	2	15	15	20.25;21.94
AZM	CHL	3	2	2	1.11;1.2
AZM	CHL	4	16	16	25.32;27.43
AZM	CHL	5	13	13	12.96;14.04
AZM	CHL	6	2	2	1.11;1.2
AZM	CHL	7	16	16	25.32;27.43
AZM	CHL	8	14	14	16.02;17.55
AZM	TMP	1	13	13	36.62;1.74
AZM	TMP	2	14	14	45.77;2.19
AZM	TMP	3	13	13	36.62;1.74
AZM	TMP	4	13	13	36.62;1.74
AZM	TMP	5	12	12	29.29;1.4
AZM	TMP	6	13	13	36.62;1.74
AZM	TMP	7	10	10	18.75;0.89
AZM	TMP	8	14	14	45.77;2.19
FEP	CTX	1	16	16	0.39;0.46
FEP	CTX	2	11	9	0.08;0.09
FEP	CTX	3	17	17	0.489;0.578
FEP	CTX	4	12	10	0.1;0.12
FEP	CTX	5	11	9	0.08;0.09
FEP	CTX	6	12	10	0.1;0.12
FEP	CTX	7	8	8	0.06;0.07
FEP	CTX	8	13	13	0.2;0.23
FEP	CHL	1	18	18	0.27;32.45
FEP	CHL	2	18	18	0.27;32.45
FEP	CHL	3	18	18	0.27;32.45
FEP	CHL	4	18	18	0.27;32.45
FEP	CHL	5	18	18	0.27;32.45
FEP	CHL	6	18	18	0.27;32.45
FEP	CHL	7	18	18	0.27;32.45
FEP	CHL	8	18	18	0.27;32.45
CIP	AMK	1	18	18	0.16;41.55
CIP	AMK	2	18	18	0.16;41.55
CIP	AMK	3	18	18	0.16;41.55
CIP	AMK	4	18	18	0.16;41.55
CIP	AMK	5	18	18	0.16;41.55
CIP	AMK	6	18	18	0.16;41.55
CIP	AMK	7	18	18	0.16;41.55
CIP	AMK	8	18	18	0.16;41.55
CIP	AZM	1	17	17	0.223;82.27
CIP	AZM	2	18	18	0.28;102.84
CIP	AZM	3	18	18	0.28;102.84
CIP	AZM	4	18	18	0.28;102.84
CIP	AZM	5	18	18	0.28;102.84
CIP	AZM	6	18	18	0.28;102.84
CIP	AZM	7	18	18	0.28;102.84
CIP	AZM	8	18	18	0.28;102.84
CIP	FEP	1	18	18	0.07;0.24
CIP	FEP	2	18	18	0.07;0.24
CIP	FEP	3	18	18	0.07;0.24
CIP	FEP	4	18	18	0.07;0.24
CIP	FEP	5	18	18	0.07;0.24
CIP	FEP	6	18	18	0.07;0.24
CIP	FEP	7	18	18	0.07;0.24
CIP	FEP	8	18	18	0.07;0.24
CIP	CHL	1	18	18	0.03;10.08
CIP	CHL	2	18	18	0.03;10.08
CIP	CHL	3	18	18	0.03;10.08
CIP	CHL	4	18	18	0.03;10.08
CIP	CHL	5	18	18	0.03;10.08
CIP	CHL	6	18	18	0.03;10.08
CIP	CHL	7	18	18	0.03;10.08
CIP	CHL	8	18	18	0.03;10.08
CIP	DOX	1	18	18	0.24;33.31
CIP	DOX	2	18	18	0.24;33.31
CIP	DOX	3	18	18	0.24;33.31
CIP	DOX	4	18	18	0.24;33.31
CIP	DOX	5	18	18	0.24;33.31
CIP	DOX	6	18	18	0.24;33.31
CIP	DOX	7	18	18	0.24;33.31
CIP	DOX	8	18	18	0.24;33.31
CIP	TMP	1	18	18	0.01;0.16
CIP	TMP	2	18	18	0.01;0.16
CIP	TMP	3	18	18	0.01;0.16
CIP	TMP	4	18	18	0.01;0.16
CIP	TMP	5	18	18	0.01;0.16
CIP	TMP	6	18	18	0.01;0.16
CIP	TMP	7	18	18	0.01;0.16
CIP	TMP	8	18	18	0.01;0.16
CIP	OFX	1	18	18	0.08;0.49
CIP	OFX	2	18	18	0.08;0.49
CIP	OFX	3	18	18	0.08;0.49
CIP	OFX	4	18	18	0.08;0.49
CIP	OFX	5	18	18	0.08;0.49
CIP	OFX	6	18	18	0.08;0.49
CIP	OFX	7	18	18	0.08;0.49
CIP	OFX	8	18	18	0.08;0.49
CST	AMK	1	18	18	0.63;8.63
CST	AMK	2	18	18	0.63;8.63
CST	AMK	3	18	18	0.63;8.63
CST	AMK	4	18	18	0.63;8.63
CST	AMK	5	18	18	0.63;8.63
CST	AMK	6	18	18	0.63;8.63
CST	AMK	7	18	18	0.63;8.63
CST	AMK	8	18	18	0.63;8.63
CST	AZM	1	15	15	1.94;38.8
CST	AZM	2	15	15	1.94;38.8
CST	AZM	3	15	15	1.94;38.8
CST	AZM	4	15	15	1.94;38.8
CST	AZM	5	15	did not revive
CST	AZM	6	15	did not revive
CST	AZM	7	15	15	1.94;38.8
CST	AZM	8	15	15	1.94;38.8
CST	FEP	1	18	18	1.66;0.3
CST	FEP	2	18	18	1.66;0.3
CST	FEP	3	18	18	1.66;0.3
CST	FEP	4	18	18	1.66;0.3
CST	FEP	5	18	did not revive
CST	FEP	6	18	did not revive
CST	FEP	7	18	18	1.66;0.3
CST	FEP	8	18	18	1.66;0.3
CST	CHL	1	18	18	0.51;11.1
CST	CHL	2	18	18	0.51;11.1
CST	CHL	3	18	18	0.51;11.1
CST	CHL	4	18	18	0.51;11.1
CST	CHL	5	18	18	0.51;11.1
CST	CHL	6	18	18	0.51;11.1
CST	CHL	7	18	18	0.51;11.1
CST	CHL	8	18	18	0.51;11.1
CST	CIP	1	14	14	2.68;0.145
CST	CIP	2	18	18	6.56;0.36
CST	CIP	3	15	15	3.35;0.18
CST	CIP	4	14	14	2.68;0.145
CST	CIP	5	18	18	6.56;0.36
CST	CIP	6	14	14	2.68;0.145
CST	CIP	7	18	18	6.56;0.36
CST	CIP	8	14	14	2.68;0.145
CST	DOX	1	6	6	0.488;3.722
CST	DOX	2	7	7	0.61;4.653
CST	DOX	3	7	7	0.61;4.653
CST	DOX	4	6	6	0.488;3.722
CST	DOX	5	7	7	0.61;4.653
CST	DOX	6	7	7	0.61;4.653
CST	DOX	7	7	7	0.61;4.653
CST	DOX	8	6	6	0.488;3.722
CST	NIT	1	15	15	2.43;59.04
CST	NIT	2	16	16	3.043;73.8
CST	NIT	3	16	16	3.043;73.8
CST	NIT	4	16	16	3.043;73.8
CST	NIT	5	16	16	3.043;73.8
CST	NIT	6	16	16	3.043;73.8
CST	NIT	7	16	16	3.043;73.8
CST	NIT	8	16	16	3.043;73.8
CST	TET	1	18	18	0.49;1.79
CST	TET	2	18	18	0.49;1.79
CST	TET	3	18	18	0.49;1.79
CST	TET	4	18	18	0.49;1.79
CST	TET	5	18	18	0.49;1.79
CST	TET	6	18	18	0.49;1.79
CST	TET	7	18	18	0.49;1.79
CST	TET	8	18	18	0.49;1.79
DOX	AMK	1	18	18	5.58;10.06
DOX	AMK	2	18	18	5.58;10.06
DOX	AMK	3	18	18	5.58;10.06
DOX	AMK	4	18	18	5.58;10.06
DOX	AMK	5	18	18	5.58;10.06
DOX	AMK	6	18	18	5.58;10.06
DOX	AMK	7	18	did not revive
DOX	AMK	8	18	did not revive
DOX	AZM	1	17	17	14.78;38.78
DOX	AZM	2	17	17	14.78;38.78
DOX	AZM	3	17	17	14.78;38.78
DOX	AZM	4	17	17	14.78;38.78
DOX	AZM	5	17	17	14.78;38.78
DOX	AZM	6	17	17	14.78;38.78
DOX	AZM	7	17	17	14.78;38.78
DOX	AZM	8	17	17	14.78;38.78
DOX	FEP	1	18	18	21.3;0.51
DOX	FEP	2	17	17	7.04;0.41
DOX	FEP	3	17	17	7.04;0.41
DOX	FEP	4	18	18	21.3;0.51
DOX	FEP	5	17	17	7.04;0.41
DOX	FEP	6	16	did not revive
DOX	FEP	7	18	18	21.3;0.51
DOX	FEP	8	16	16	13.65;0.32
DOX	CHL	1	18	18	4.88;13.86
DOX	CHL	2	18	18	4.88;13.86
DOX	CHL	3	18	18	4.88;13.86
DOX	CHL	4	18	18	4.88;13.86
DOX	CHL	5	18	18	4.88;13.86
DOX	CHL	6	18	18	4.88;13.86
DOX	CHL	7	18	18	4.88;13.86
DOX	CHL	8	18	18	4.88;13.86
DOX	GEN	1	10	10	5.61;1.99
DOX	GEN	2	10	10	5.61;1.99
DOX	GEN	3	10	10	5.61;1.99
DOX	GEN	4	10	10	5.61;1.99
DOX	GEN	5	10	10	5.61;1.99
DOX	GEN	6	10	10	5.61;1.99
DOX	GEN	7	10	10	5.61;1.99
DOX	GEN	8	10	10	5.61;1.99
DOX	TET	1	18	18	3.88;1.85
DOX	TET	2	18	18	3.88;1.85
DOX	TET	3	18	18	3.88;1.85
DOX	TET	4	18	18	3.88;1.85
DOX	TET	5	18	18	3.88;1.85
DOX	TET	6	18	18	3.88;1.85
DOX	TET	7	18	18	3.88;1.85
DOX	TET	8	18	18	3.88;1.85
DOX	TMP	1	17	17	34.08;4.28
DOX	TMP	2	17	17	34.08;4.28
DOX	TMP	3	17	17	34.08;4.28
DOX	TMP	4	17	17	34.08;4.28
DOX	TMP	5	18	18	42.61;5.36
DOX	TMP	6	14	14	17.45;2.19
DOX	TMP	7	17	17	34.08;4.28
DOX	TMP	8	17	17	34.08;4.28
SUL	TMP	1	18	18	27.58;0.21
SUL	TMP	2	18	18	27.58;0.21
SUL	TMP	3	18	18	27.58;0.21
SUL	TMP	4	18	18	27.58;0.21
SUL	TMP	5	18	18	27.58;0.21
SUL	TMP	6	18	18	27.58;0.21
SUL	TMP	7	18	18	27.58;0.21
SUL	TMP	8	18	18	27.58;0.21
