# Supplementary material for: Compatibility of Evolutionary Responses to Constituent Antibiotics Drive Resistance Evolution to Drug Pairs
Source: Mol Biol Evol. 2021 Feb 22;38(5):2057–69. doi: 10.1093/molbev/msab006 (PMC8097295; doi:10.1093/molbev/msab006)
Supplement: msab006_Supplementary_Data [file msab006_supplementary_data.zip › TableS5.xlsx]

## Sheet: Overview
Overview of content of Table S5
Header	Explanation
DrugAdapted	Six letter abbreviation for the two drugs (each 3 letters) to which the lineage was adapted.
Replicate	Number of lineage from which the isolated colony was obtained from.
Evolvability Index	The evolvability index of the isolated colony.
Genotype (mutations in genes)	The genotype of the isolated colony.
Difference to other replicates	Genetic differences to biological replicates.
Potential explanation based on genotype	Potential explanation for an higher evolvability index based on the genotypic difference.
Reference [PMID]	References that support the potential explanation.
Potential explanation based on technical errors	Potential explanation based on technical errors such as one technical replicate being much different to the others.

## Sheet: S5
DrugAdapted	Replicate	Evolvability Index	Genotype (mutations in genes)	Difference to other replicates	Potential explanation based on genotype	Reference [PMID]	Potential explanation based on technical errors
AMKCHL	1	1.03282	sbmA, cpxA, atpG	all mutations were found in some of the other isolates as well, yet not all together	epistasis between mutations; specific SNPs within genes		one technical replicate is outlier
AMKCHL	6	3.74534	cpxA, fusA, ubiI	ubiI is unique among replicates	might impact aminoglycoside uptake; might impact resistance level	24169403	one technical replicate is outlier
AZMAMK	8	1.00686		not sequenced
AZMTMP	5	16.8903	rrlA, sbmA	all mutations were found in the other isolates as well, yet not all together	epistasis between mutations; specific SNPs within genes		TMP5 outlier
AZMTMP	7	3.16657	mscM, ycbZ, yhhW	ycbZ, yhhW	ycbZ might be involved in translation; might result in higher resistance towards AZM	27732863	one technical replicate is outlier
CIPDOX	2	1.0775	acrR, cheA, dtpC, marR, rob, proC	cheA, dtpC	cheA isa two component system involved in chemotaxis; might also be involved in antibiotic resistance; dtpC is a peptide transporter, it can be speculated that mutations in a transporter can effect drug uptake or simply general metabolism that in turn impacts suseptability	9442881; 22870303; 7817396
CIPDOX	3	1.67344	acrR, atpA, rpoC, marR promoter	atpA	knock out is linked to higher respiration and higher drug uptake; however higer proton motif force might fuel efflux and might increase resistance in combination with other efflux increasing mutations	26100898
CIPFEP	1	1.06762	many	hypermutator	many different mutations that might impact the resistance level
CIPFEP	6	1.8166	acrR, envZ, gyrA, marR	envZ	regulates expression of ompC; that is important for beta-lactam uptake	2668953
CIPOFX	6	1.49903	gyrA, rob	all mutations were found in some of the other isolates as well, yet combined with other mutations as well	epistasis between mutations; specific SNPs within genes		one technical replicate is outlier
CIPTMP	5	73.9168		not sequenced			TMP5 outlier
CSTCHL	2	3.46744	marR	all mutations were found in some of the other isolates as well	specific SNPs within the gene might account for differences		one technical replicate is outlier
CSTFEP	7	1.05888		not sequenced
DOXAZM	3	1.1005	acrR, rrlA	only lineage without gene duplications	might effect their phenotype
DOXCHL	7	10.0847	acrR, marR, ydeS	ydeS	no information about this gene available		one technical replicate is outlier
DOXFEP	7	4.78087	marR, ompC	ompC	is important for beta-lactam drug entry into the cell	6760806
DOXTMP	5	139.117	acrR, plsB, rpoB	plsB, rpoB	plsB is involved in the formation of multidrug tolerance; rpoB might have general impact on transcription	16816185	TMP5 outlier
