# Supplementary material for: Compatibility of Evolutionary Responses to Constituent Antibiotics Drive Resistance Evolution to Drug Pairs
Source: Mol Biol Evol. 2021 Feb 22;38(5):2057–69. doi: 10.1093/molbev/msab006 (PMC8097295; doi:10.1093/molbev/msab006)
Supplement: msab006_Supplementary_Data [file msab006_supplementary_data.zip › TableS6.xlsx]

## Sheet: Overview
Overview of content of Table S6
Header	Explanation
Strain_ID	Strain ID of isolated colony consisting of the abbreviation of the organism MG1655, the three or six letter abbreviations of single and drug pair evolved lineages and the number of replicate lineage from which the isolated colony was obtained.
WGS	Wheather the strain was subjected to whole-genome-sequencing based on an initial test of resistance.

## Sheet: S6
Strain_ID	WGS
MG_AMC_2	YES
MG_AMC_3	YES
MG_AMC_4	YES
MG_AMC_5	YES
MG_AMC_6	YES
MG_AMC_7	YES
MG_AMC_8	YES
MG_AMK_1	YES
MG_AMK_2	YES
MG_AMK_3	YES
MG_AMK_4	YES
MG_AMK_5	YES
MG_AMK_6	YES
MG_AMK_7	YES
MG_AMK_8	YES
MG_AMKCHL_1	YES
MG_AMKCHL_2	YES
MG_AMKCHL_3	YES
MG_AMKCHL_4	YES
MG_AMKCHL_5	YES
MG_AMKCHL_6	YES
MG_AMKCHL_7	YES
MG_AMKCHL_8	YES
MG_ATM_1	YES
MG_ATM_2	YES
MG_ATM_3	YES
MG_ATM_4	YES
MG_ATM_5	YES
MG_ATM_6	YES
MG_ATM_7	YES
MG_ATM_8	YES
MG_AZM_1	YES
MG_AZM_2	YES
MG_AZM_3	YES
MG_AZM_4	YES
MG_AZM_5	YES
MG_AZM_6	YES
MG_AZM_7	YES
MG_AZM_8	YES
MG_AZMCHL_1	YES
MG_AZMCHL_2	YES
MG_AZMCHL_4	YES
MG_AZMCHL_5	YES
MG_AZMCHL_6	YES
MG_AZMCHL_7	YES
MG_AZMCHL_8	YES
MG_AZMFEP_1	YES
MG_AZMFEP_2	YES
MG_AZMFEP_3	YES
MG_AZMFEP_4	YES
MG_AZMFEP_5	YES
MG_AZMFEP_6	YES
MG_AZMFEP_7	YES
MG_AZMFEP_8	YES
MG_AZMTMP_1	YES
MG_AZMTMP_2	YES
MG_AZMTMP_3	YES
MG_AZMTMP_4	YES
MG_AZMTMP_5	YES
MG_AZMTMP_6	YES
MG_AZMTMP_7	YES
MG_AZMTMP_8	YES
MG_CHL_1	YES
MG_CHL_2	YES
MG_CHL_3	YES
MG_CHL_4	YES
MG_CHL_5	YES
MG_CHL_6	YES
MG_CHL_7	YES
MG_CHL_8	YES
MG_CIP_1	YES
MG_CIP_2	YES
MG_CIP_3	YES
MG_CIP_4	YES
MG_CIP_5	YES
MG_CIP_6	YES
MG_CIP_7	YES
MG_CIP_8	YES
MG_CIPAMK_1	YES
MG_CIPAMK_2	YES
MG_CIPAMK_3	YES
MG_CIPAMK_4	YES
MG_CIPAMK_5	YES
MG_CIPAMK_6	YES
MG_CIPAMK_7	YES
MG_CIPAMK_8	YES
MG_CIPAZM_1	YES
MG_CIPAZM_2	YES
MG_CIPAZM_3	YES
MG_CIPAZM_4	YES
MG_CIPAZM_5	YES
MG_CIPAZM_6	YES
MG_CIPAZM_7	YES
MG_CIPAZM_8	YES
MG_CIPCHL_1	YES
MG_CIPCHL_2	YES
MG_CIPCHL_3	YES
MG_CIPCHL_4	YES
MG_CIPCHL_5	YES
MG_CIPCHL_6	YES
MG_CIPCHL_7	YES
MG_CIPCHL_8	YES
MG_CIPDOX_1	YES
MG_CIPDOX_2	YES
MG_CIPDOX_3	YES
MG_CIPDOX_4	YES
MG_CIPDOX_5	YES
MG_CIPDOX_6	YES
MG_CIPDOX_7	YES
MG_CIPDOX_8	YES
MG_CIPFEP_1	YES
MG_CIPFEP_2	YES
MG_CIPFEP_3	YES
MG_CIPFEP_4	YES
MG_CIPFEP_5	YES
MG_CIPFEP_6	YES
MG_CIPFEP_7	YES
MG_CIPFEP_8	YES
MG_CIPOFX_1	YES
MG_CIPOFX_2	YES
MG_CIPOFX_3	YES
MG_CIPOFX_4	YES
MG_CIPOFX_5	YES
MG_CIPOFX_6	YES
MG_CIPOFX_7	YES
MG_CIPOFX_8	YES
MG_CIPTMP_2	YES
MG_CIPTMP_3	YES
MG_CIPTMP_4	YES
MG_CIPTMP_7	YES
MG_CIPTMP_8	YES
MG_CST_2	YES
MG_CST_3	YES
MG_CST_4	YES
MG_CST_5	YES
MG_CST_6	YES
MG_CST_7	YES
MG_CST_8	YES
MG_CSTAMK_1	YES
MG_CSTAMK_2	YES
MG_CSTAMK_3	YES
MG_CSTAMK_4	YES
MG_CSTAMK_5	YES
MG_CSTAMK_6	YES
MG_CSTAMK_7	YES
MG_CSTAMK_8	YES
MG_CSTCHL_1	YES
MG_CSTCHL_2	YES
MG_CSTCHL_3	YES
MG_CSTCHL_4	YES
MG_CSTCHL_6	YES
MG_CSTCHL_7	YES
MG_CSTCHL_8	YES
MG_CSTCIP_1	YES
MG_CSTCIP_2	YES
MG_CSTCIP_3	YES
MG_CSTCIP_4	YES
MG_CSTCIP_5	YES
MG_CSTCIP_6	YES
MG_CSTCIP_7	YES
MG_CSTCIP_8	YES
MG_CSTFEP_1	YES
MG_CSTFEP_2	YES
MG_CSTFEP_3	YES
MG_CSTFEP_4	YES
MG_CSTFEP_8	YES
MG_CSTNIT_1	YES
MG_CSTNIT_2	YES
MG_CSTNIT_3	YES
MG_CSTNIT_4	YES
MG_CSTNIT_5	YES
MG_CSTNIT_6	YES
MG_CSTNIT_7	YES
MG_CSTNIT_8	YES
MG_CSTTET_1	YES
MG_CSTTET_2	YES
MG_CSTTET_3	YES
MG_CSTTET_4	YES
MG_CSTTET_5	YES
MG_CSTTET_6	YES
MG_CSTTET_7	YES
MG_CSTTET_8	YES
MG_CTX_1	YES
MG_CTX_2	YES
MG_CTX_3	YES
MG_CTX_4	YES
MG_CTX_5	YES
MG_CTX_6	YES
MG_CTX_7	YES
MG_CTX_8	YES
MG_DOX_1	YES
MG_DOX_2	YES
MG_DOX_3	YES
MG_DOX_4	YES
MG_DOX_5	YES
MG_DOX_6	YES
MG_DOX_7	YES
MG_DOX_8	YES
MG_DOXAMK_1	YES
MG_DOXAMK_2	YES
MG_DOXAMK_3	YES
MG_DOXAMK_4	YES
MG_DOXAMK_5	YES
MG_DOXAMK_6	YES
MG_DOXAZM_1	YES
MG_DOXAZM_2	YES
MG_DOXAZM_3	YES
MG_DOXAZM_4	YES
MG_DOXAZM_5	YES
MG_DOXAZM_6	YES
MG_DOXAZM_7	YES
MG_DOXAZM_8	YES
MG_DOXCHL_1	YES
MG_DOXCHL_2	YES
MG_DOXCHL_3	YES
MG_DOXCHL_4	YES
MG_DOXCHL_5	YES
MG_DOXCHL_6	YES
MG_DOXCHL_7	YES
MG_DOXCHL_8	YES
MG_DOXFEP_1	YES
MG_DOXFEP_2	YES
MG_DOXFEP_3	YES
MG_DOXFEP_4	YES
MG_DOXFEP_5	YES
MG_DOXFEP_7	YES
MG_DOXFEP_8	YES
MG_DOXGEN_1	YES
MG_DOXGEN_2	YES
MG_DOXGEN_3	YES
MG_DOXGEN_4	YES
MG_DOXGEN_5	YES
MG_DOXGEN_6	YES
MG_DOXGEN_7	YES
MG_DOXGEN_8	YES
MG_DOXTET_1	YES
MG_DOXTET_2	YES
MG_DOXTET_3	YES
MG_DOXTET_4	YES
MG_DOXTET_5	YES
MG_DOXTET_6	YES
MG_DOXTET_7	YES
MG_DOXTET_8	YES
MG_DOXTMP_1	YES
MG_DOXTMP_2	YES
MG_DOXTMP_3	YES
MG_DOXTMP_4	YES
MG_DOXTMP_5	YES
MG_DOXTMP_6	YES
MG_DOXTMP_7	YES
MG_DOXTMP_8	YES
MG_FEP_1	YES
MG_FEP_2	YES
MG_FEP_3	YES
MG_FEP_4	YES
MG_FEP_5	YES
MG_FEP_6	YES
MG_FEP_7	YES
MG_FEP_8	YES
MG_GEN_1	YES
MG_GEN_2	YES
MG_GEN_3	YES
MG_GEN_4	YES
MG_GEN_5	YES
MG_GEN_6	YES
MG_GEN_7	YES
MG_GEN_8	YES
MG_NIT_1	YES
MG_NIT_2	YES
MG_NIT_3	YES
MG_NIT_4	YES
MG_NIT_5	YES
MG_NIT_6	YES
MG_NIT_7	YES
MG_NIT_8	YES
MG_OFX_1	YES
MG_OFX_2	YES
MG_OFX_3	YES
MG_OFX_4	YES
MG_OFX_5	YES
MG_OFX_6	YES
MG_OFX_7	YES
MG_OFX_8	YES
MG_STR_1	YES
MG_STR_2	YES
MG_STR_3	YES
MG_STR_4	YES
MG_STR_5	YES
MG_STR_6	YES
MG_STR_7	YES
MG_STR_8	YES
MG_SULTRI_1	YES
MG_SULTRI_2	YES
MG_SULTRI_3	YES
MG_SULTRI_4	YES
MG_SULTRI_5	YES
MG_SULTRI_6	YES
MG_SULTRI_7	YES
MG_SULTRI_8	YES
MG_TET_1	YES
MG_TET_2	YES
MG_TET_3	YES
MG_TET_4	YES
MG_TET_5	YES
MG_TET_6	YES
MG_TET_7	YES
MG_TET_8	YES
MG_TMP_1	YES
MG_TMP_2	YES
MG_TMP_3	YES
MG_TMP_4	YES
MG_TMP_5	YES
MG_TMP_6	YES
MG_TMP_7	YES
MG_TMP_8	YES
