# Supplementary material for: Compatibility of Evolutionary Responses to Constituent Antibiotics Drive Resistance Evolution to Drug Pairs
Source: Mol Biol Evol. 2021 Feb 22;38(5):2057–69. doi: 10.1093/molbev/msab006 (PMC8097295; doi:10.1093/molbev/msab006)
Supplement: msab006_Supplementary_Data [file msab006_supplementary_data.zip › TableS7.xlsx]

## Sheet: Overview
Overview of content of Table S7
Header	Explanation
Count	Number of reads with the mutation.
Gene	Name of the gene that carries a mutation or other change.
Strain_ID	Identifier of the isolated colonies used fro sequencing. MG stands for MG1655, followed by a three or six letter abbreviation for the antibiotic or drug pair used for adaptive evolution and the number of the replicate lineage from which the isolate was obtained from.
Drug_adapted	Three or six letter abbreviation of the drug or drug pair used for evolution.
Bio_Rep	Number of replicate lineage.
Type	Type of genetic modification.
Length	Number of basepairs that are changed.
Reference	Reference DNA sequence or basepair.
Reference_Position	Position in the genome where the change occured.
Coverage	Coverage of the altered DNA.
Frequency	Frequency of altered reads.
Average_quality	phred score at the altered DNA position/region.
Coding_region_change	Change of basepairs when a single nucleotide variant (SNV) was detected.
AA_change	Amino acid change when a SNV was detected.
PercentOverlap	Overlap of high coverage region with an open reading frame in percent.
pvalue	pvalue of increased coverage

## Sheet: S7
Count	Gene	Strain_ID	Drug_adapted	Bio_Rep	Type	Length	Reference	Reference_Position	Coverage	Frequency	Average_quality	Coding_region_change	AA_change	PercentOverlap	pvalue
10	borD	MG_CSTAMK_1	CSTAMK	1	INDEL	NA			NA	NA	NA			NA	NA
109	frdD	MG_AMC_2	AMC	2	SNV	1	G	4379014	109	100	38.9908	AAC77111.1:c.353C>T	Thr118Ile	NA	NA
66	ydcT	MG_AMC_2	AMC	2	SNV	1	A	1513197	67	98.5075	39.2273	AAC74523.1:c.381A>T		NA	NA
15	tnaA	MG_AMC_3	AMC	3	INDEL	NA			NA	NA	NA			NA	NA
110	rpoD	MG_AMC_4	AMC	4	SNV	1	A	3214380	112	98.2143	39.4727	AAC76103.1:c.1334A>C	Asp445Ala	NA	NA
135	frdD	MG_AMC_5	AMC	5	SNV	1	G	4379014	157	85.9873	39.0889	AAC77111.1:c.353C>T	Thr118Ile	NA	NA
78	ydcT	MG_AMC_5	AMC	5	SNV	1	A	1513197	85	91.7647	39.2051	AAC74523.1:c.381A>T		NA	NA
11	rbsR	MG_AMC_6	AMC	6	INDEL	NA			NA	NA	NA			NA	NA
91	yqhA	MG_AMC_6	AMC	6	SNV	1	G	3149309	91	100	39.1429	AAC76038.1:c.163C>A	Leu55Ile	NA	NA
77	nhaR	MG_AMC_7	AMC	7	SNV	1	T	18979	77	100	39.4935	AAC73131.1:c.265T>A	Tyr89Asn	NA	NA
93	frdD	MG_AMC_8	AMC	8	SNV	1	G	4379014	93	100	38.871	AAC77111.1:c.353C>T	Thr118Ile	NA	NA
54	ydcT	MG_AMC_8	AMC	8	SNV	1	A	1513197	54	100	39.0926	AAC74523.1:c.381A>T		NA	NA
95	aer	MG_AMK_1	AMK	1	SNV	1	A	3219018	95	100	39.0737	AAC76107.1:c.59T>A	Leu20Gln	NA	NA
103	arcB	MG_AMK_1	AMK	1	SNV	1	G	3351141	103	100	39.4854	AAT48172.1:c.1885C>T	Pro629Ser	NA	NA
95	cmtA	MG_AMK_1	AMK	1	SNV	1	C	3077593	95	100	39.1368	AAC75970.1:c.1267G>A	Ala423Thr	NA	NA
94	cpxA	MG_AMK_1	AMK	1	SNV	1	C	4104659	94	100	39.2553	AAC76893.1:c.317G>T	Arg106Leu	NA	NA
115	crp	MG_AMK_1	AMK	1	SNV	1	T	3486340	115	100	39.3913	AAC76382.1:c.221T>A	Leu74Gln	NA	NA
103	fusA	MG_AMK_1	AMK	1	SNV	1	G	3471686	103	100	39.2524	AAC76365.1:c.1829C>A	Pro610Gln	NA	NA
20	sbmA	MG_AMK_1	AMK	1	INDEL	NA			NA	NA	NA			NA	NA
134	fusA	MG_AMK_2	AMK	2	SNV	1	A	3471738	134	100	39.2612	AAC76365.1:c.1777T>C	Phe593Leu	NA	NA
NA	nuoF	MG_AMK_2	AMK	2	Deletion	64	GGCTCCATTTCATCGGCATTACACAGCAGGTAACGGATGTTCATGGATTCGTCTTTCGGCATCA	2401269..2401332	NA	100	NA	NA	NA	NA	NA
12	sbmA	MG_AMK_2	AMK	2	INDEL	NA			NA	NA	NA			NA	NA
51	cpxR	MG_AMK_3	AMK	3	SNV	1	A	4105513	51	100	39.549	AAC76894.1:c.158T>C	Met53Thr	NA	NA
69	crr	MG_AMK_3	AMK	3	SNV	1	G	2535836	69	100	38.8406	AAC75470.1:c.3G>T	Met1?	NA	NA
70	fusA	MG_AMK_3	AMK	3	SNV	1	G	3471686	70	100	39.5571	AAC76365.1:c.1829C>A	Pro610Gln	NA	NA
37	lrhA	MG_AMK_3	AMK	3	Deletion	9	GCGGCAGCT	2406541	43	86.0465	38.92	AAC75349.1:c.93_101delAGCTGCCGC	Ala32_Ala34del	NA	NA
64	nuoH	MG_AMK_3	AMK	3	SNV	1	C	2396882	64	100	38.875	AAC75342.1:c.561G>A	Trp187*	NA	NA
72	rffG	MG_AMK_3	AMK	3	SNV	1	G	3972552	72	100	39.1667	AAT48213.1:c.31G>T	Gly11Trp	NA	NA
87	arcB	MG_AMK_4	AMK	4	SNV	1	C	3351429	87	100	38.9655	AAT48172.1:c.1597G>A	Asp533Asn	NA	NA
80	cpxA	MG_AMK_4	AMK	4	SNV	1	A	4104830	80	100	39.025	AAC76893.1:c.146T>G	Ile49Ser	NA	NA
108	fusA	MG_AMK_4	AMK	4	SNV	1	G	3471740	108	100	38.8426	AAC76365.1:c.1775C>A	Ala592Glu	NA	NA
114	sbmA	MG_AMK_4	AMK	4	SNV	1	T	397006	114	100	39.4211	AAC73480.1:c.368T>G	Leu123Arg	NA	NA
91	cpxA	MG_AMK_5	AMK	5	SNV	1	A	4104546	91	100	39.3626	AAC76893.1:c.430T>A	Tyr144Asn	NA	NA
113	fusA	MG_AMK_5	AMK	5	SNV	1	G	3471692	113	100	39.4248	AAC76365.1:c.1823C>T	Ala608Val	NA	NA
60	nuoG	MG_AMK_5	AMK	5	SNV	1	T	2397860	60	100	39.4833	AAC75343.2:c.2306A>G	Gln769Arg	NA	NA
101	sbmA	MG_AMK_5	AMK	5	SNV	1	G	397191	102	99.0196	39.1485	AAC73480.1:c.553G>T	Glu185*	NA	NA
48	ygiZ	MG_AMK_5	AMK	5	SNV	1	A	3171889	48	100	38.9792	AAC76063.1:c.323T>A	Phe108Tyr	NA	NA
73	cpxA	MG_AMK_6	AMK	6	SNV	1	A	4104426	73	100	38.8219	AAC76893.1:c.550T>A	Trp184Arg	NA	NA
NA	fre	MG_AMK_6	AMK	6	Deletion	5	GCGAA	4026746..4026750	NA	99.6764	NA	NA	NA	NA	NA
128	fusA	MG_AMK_6	AMK	6	SNV	1	A	3471700	129	99.2248	39.1953	AAC76365.1:c.1815T>A	Phe605Leu	NA	NA
58	cpxA	MG_AMK_7	AMK	7	SNV	1	T	4104222	59	98.3051	39.3966	AAC76893.1:c.754A>C	Thr252Pro	NA	NA
116	fusA	MG_AMK_7	AMK	7	SNV	1	G	3471687	116	100	39.319	AAC76365.1:c.1828C>A	Pro610Thr	NA	NA
6	yfbP	MG_AMK_7	AMK	7	INDEL	NA			NA	NA	NA			NA	NA
154	cpxA	MG_AMK_8	AMK	8	SNV	1	G	4104681	154	100	39.1169	AAC76893.1:c.295C>T	Arg99Cys	NA	NA
177	fusA	MG_AMK_8	AMK	8	SNV	1	G	3471687	179	98.8827	39.5311	AAC76365.1:c.1828C>A	Pro610Thr	NA	NA
NA	nuoC	MG_AMK_8	AMK	8	Insertion	7	-	2403407^2403408	NA	92.3977	NA	NA	NA	NA	NA
146	phoQ	MG_AMK_8	AMK	8	SNV	1	C	1189603	146	100	38.9658	AAC74213.1:c.174G>A		NA	NA
35	sbmA	MG_AMK_8	AMK	8	INDEL	NA			NA	NA	NA			NA	NA
127	topA	MG_AMK_8	AMK	8	Insertion	2	-	1333228	146	86.9863	39.2421	AAC74356.1:c.2180_2181insAT	Met729fs	NA	NA
NA	atpG	MG_AMKCHL_1	AMKCHL	1	Deletion	108	CGCGGCGGCCCCCGAGACGATCTCGGTGAGTTCCTGAGTAATGCTGGCCTGACGAGCTTTGTTGTATACCAACTGCAGCTCTTTAATCAGGCTGCCGCCATTGTCGGT	3917408..3917515	NA	100	NA	NA	NA	NA	NA
31	cpxA	MG_AMKCHL_1	AMKCHL	1	SNV	1	A	4104426	31	100	39.5806	AAC76893.1:c.550T>G	Trp184Gly	NA	NA
14	sbmA	MG_AMKCHL_1	AMKCHL	1	INDEL	NA			NA	NA	NA			NA	NA
61	fusA	MG_AMKCHL_2	AMKCHL	2	SNV	1	G	3471692	61	100	39.0328	AAC76365.1:c.1823C>T	Ala608Val	NA	NA
16	intE	MG_AMKCHL_2	AMKCHL	2	INDEL	NA			NA	NA	NA			NA	NA
50	trkH	MG_AMKCHL_2	AMKCHL	2	SNV	1	A	4033202	50	100	39.24	AAT48231.1:c.58A>C	Thr20Pro	NA	NA
NA	ymgC	MG_AMKCHL_2	AMKCHL	2	Duplication	383	NA	NA	NA	NA	NA	NA	NA	1	9.44e-07
NA	cspB	MG_AMKCHL_2	AMKCHL	2	Duplication	556	NA	NA	NA	NA	NA	NA	NA	1	2.85e-08
NA	yibS	MG_AMKCHL_2	AMKCHL	2	Duplication	433	NA	NA	NA	NA	NA	NA	NA	1	3.36e-07
47	cpxA	MG_AMKCHL_3	AMKCHL	3	SNV	1	G	4104428	47	100	38.8298	AAC76893.1:c.548C>G	Ala183Gly	NA	NA
NA	crr	MG_AMKCHL_3	AMKCHL	3	Deletion	10	CATCAAGAAG	2536331..2536340	NA	100	NA	NA	NA	NA	NA
88	fusA	MG_AMKCHL_3	AMKCHL	3	SNV	1	A	3471736	89	98.8764	39.0568	AAC76365.1:c.1779T>A	Phe593Leu	NA	NA
59	nuoG	MG_AMKCHL_3	AMKCHL	3	Insertion	1	-	2398089	60	98.3333	38.9492	AAC75343.2:c.2077_2078insG	Ala693fs	NA	NA
104	sbmA	MG_AMKCHL_3	AMKCHL	3	Deletion	2	GG	397194	109	95.4128	37.4615	AAC73480.1:c.556_557delGG	Ala187fs	NA	NA
NA	ymgC	MG_AMKCHL_3	AMKCHL	3	Duplication	379	NA	NA	NA	NA	NA	NA	NA	1	4.95e-07
NA	cspB	MG_AMKCHL_3	AMKCHL	3	Duplication	553	NA	NA	NA	NA	NA	NA	NA	1	2.93e-07
37	cpxA	MG_AMKCHL_4	AMKCHL	4	SNV	1	C	4104460	37	100	38.5135	AAC76893.1:c.516G>A	Met172Ile	NA	NA
47	fusA	MG_AMKCHL_4	AMKCHL	4	SNV	1	G	3471687	47	100	38.9362	AAC76365.1:c.1828C>A	Pro610Thr	NA	NA
NA	gpmM	MG_AMKCHL_4	AMKCHL	4	Deletion	9	AAGCGGTTG	3786506..3786514	NA	98.5401	NA	NA	NA	NA	NA
59	sbmA	MG_AMKCHL_4	AMKCHL	4	SNV	1	C	397124	59	100	38.7627	AAC73480.1:c.486C>A	Tyr162*	NA	NA
49	trkH	MG_AMKCHL_4	AMKCHL	4	SNV	1	T	4033608	49	100	37.8776	AAT48231.1:c.464T>A	Val155Glu	NA	NA
NA	atpG	MG_AMKCHL_5	AMKCHL	5	Deletion	15	TCGGTCGCGGCTTTC	3917511..3917525	NA	100	NA	NA	NA	NA	NA
58	cpxA	MG_AMKCHL_5	AMKCHL	5	SNV	1	C	4104642	58	100	38.6724	AAC76893.1:c.334G>C	Ala112Pro	NA	NA
96	fusA	MG_AMKCHL_5	AMKCHL	5	SNV	1	G	3471686	96	100	39.1354	AAC76365.1:c.1829C>A	Pro610Gln	NA	NA
NA	ymgC	MG_AMKCHL_5	AMKCHL	5	Duplication	338	NA	NA	NA	NA	NA	NA	NA	1	8.01e-07
NA	cspB	MG_AMKCHL_5	AMKCHL	5	Duplication	561	NA	NA	NA	NA	NA	NA	NA	1	1.22e-07
82	cpxA	MG_AMKCHL_6	AMKCHL	6	SNV	1	A	4103938	82	100	38.8171	AAC76893.1:c.1038T>G	Asn346Lys	NA	NA
118	fusA	MG_AMKCHL_6	AMKCHL	6	SNV	1	A	3471736	119	99.1597	38.9068	AAC76365.1:c.1779T>G	Phe593Leu	NA	NA
NA	ubiI	MG_AMKCHL_6	AMKCHL	6	Deletion	14	AGCCACAGGCAACC	3052254..3052267	NA	99.4475	NA	NA	NA	NA	NA
40	cpxA	MG_AMKCHL_7	AMKCHL	7	SNV	1	C	4104924	40	100	38.775	AAC76893.1:c.52G>C	Ala18Pro	NA	NA
95	fusA	MG_AMKCHL_7	AMKCHL	7	SNV	1	A	3471736	95	100	39.1789	AAC76365.1:c.1779T>G	Phe593Leu	NA	NA
54	nuoL	MG_AMKCHL_7	AMKCHL	7	SNV	1	G	2394322	54	100	39.037	AAC75338.1:c.725C>T	Ala242Val	NA	NA
11	ybcW	MG_AMKCHL_7	AMKCHL	7	INDEL	NA			NA	NA	NA			NA	NA
12	yjfI	MG_AMKCHL_7	AMKCHL	7	INDEL	NA			NA	NA	NA			NA	NA
46	cpxA	MG_AMKCHL_8	AMKCHL	8	SNV	1	C	4103732	46	100	38.8043	AAC76893.1:c.1244G>C	Gly415Ala	NA	NA
61	cyaA	MG_AMKCHL_8	AMKCHL	8	SNV	1	T	3991658	61	100	39.1311	AAC76809.1:c.506T>A	Leu169Gln	NA	NA
NA	fre	MG_AMKCHL_8	AMKCHL	8	Deletion	12	GAGAAAGCGCAT	4026517..4026528	NA	100	NA	NA	NA	NA	NA
49	fusA	MG_AMKCHL_8	AMKCHL	8	SNV	1	G	3471687	50	98	39.2857	AAC76365.1:c.1828C>A	Pro610Thr	NA	NA
NA	yabP	MG_AMKCHL_8	AMKCHL	8	Deletion	30	GGACGGTGCTAACCCGGACGGTGCTAACCT	59078..59107	NA	94.9367	NA	NA	NA	NA	NA
7	yjjY	MG_AMKCHL_8	AMKCHL	8	INDEL	NA			NA	NA	NA			NA	NA
83	baeS	MG_ATM_1	ATM	1	SNV	1	T	2163564	83	100	39.4699	AAC75139.1:c.689T>C	Leu230Pro	NA	NA
128	ftsI	MG_ATM_1	ATM	1	SNV	1	C	92650	128	100	39.2734	AAC73195.1:c.1238C>T	Ala413Val	NA	NA
26	ompF	MG_ATM_1	ATM	1	INDEL	NA			NA	NA	NA			NA	NA
88	baeS	MG_ATM_2	ATM	2	SNV	1	A	2163009	88	100	39.5455	AAC75139.1:c.134A>C	His45Pro	NA	NA
57	ftsI	MG_ATM_2	ATM	2	Deletion	3	GGC	92844	61	93.4426	39.1579	AAC73195.1:c.1432_1434delGGC	Gly481del	NA	NA
8	ompF	MG_ATM_2	ATM	2	INDEL	NA			NA	NA	NA			NA	NA
70	spoT	MG_ATM_2	ATM	2	SNV	1	C	3822508	70	100	39.0714	AAC76674.1:c.109C>A	Gln37Lys	NA	NA
73	ampC	MG_ATM_3	ATM	3	SNV	1	T	4378448	73	100	39.1096	AAC77110.1:c.497A>G	Tyr166Cys	NA	NA
82	frdD	MG_ATM_3	ATM	3	Insertion	1	-	4379025	90	91.1111	39.4268	AAC77111.1:c.342_343insT	Gly115fs	NA	NA
20	lrp	MG_ATM_3	ATM	3	INDEL	NA			NA	NA	NA			NA	NA
75	baeS	MG_ATM_4	ATM	4	SNV	1	G	2163492	75	100	39.2933	AAC75139.1:c.617G>T	Gly206Val	NA	NA
133	envZ	MG_ATM_4	ATM	4	SNV	1	A	3535801	134	99.2537	39.4211	AAC76429.1:c.68T>G	Leu23Arg	NA	NA
115	ftsI	MG_ATM_4	ATM	4	SNV	1	C	92506	117	98.2906	39.5565	AAC73195.1:c.1094C>T	Ser365Phe	NA	NA
NA	ydeM	MG_ATM_4	ATM	4	Deletion	25	TTCTTAGCTAACTCTACCATGGCGT	1579688..1579712	NA	99.3939	NA	NA	NA	NA	NA
53	acrD	MG_ATM_5	ATM	5	SNV	1	G	2588789	53	100	39.0566	AAC75523.1:c.1195G>A	Val399Met	NA	NA
43	baeS	MG_ATM_5	ATM	5	SNV	1	A	2163477	44	97.7273	38.5116	AAC75139.1:c.602A>T	His201Leu	NA	NA
57	ftsI	MG_ATM_5	ATM	5	SNV	1	G	92649	57	100	38.9474	AAC73195.1:c.1237G>A	Ala413Thr	NA	NA
14	ompF	MG_ATM_5	ATM	5	INDEL	NA			NA	NA	NA			NA	NA
88	acrD	MG_ATM_6	ATM	6	SNV	1	C	2589285	88	100	39.3977	AAC75523.1:c.1691C>A	Pro564Gln	NA	NA
NA	baeS	MG_ATM_6	ATM	6	Deletion	60	CAAACTGGCGGCGGGCGATTTCACTACCCGCGTAACGCCCACCAGTGAAGATGAACTGGG	2163478..2163537	NA	100	NA	NA	NA	NA	NA
82	flgI	MG_ATM_6	ATM	6	SNV	1	T	1136492	82	100	39.0854	AAC74164.1:c.219T>G		NA	NA
98	ftsI	MG_ATM_6	ATM	6	SNV	1	A	93006	98	100	39.2143	AAC73195.1:c.1594A>C	Ile532Leu	NA	NA
96	ompF	MG_ATM_6	ATM	6	Deletion	1	T	986779	97	98.9691	38.9583	AAC74015.1:c.204delA	Glu70fs	NA	NA
44	baeS	MG_ATM_7	ATM	7	SNV	1	C	2163686	44	100	39.6818	AAC75139.1:c.811C>T	Arg271Cys	NA	NA
67	ftsI	MG_ATM_7	ATM	7	SNV	1	C	92506	67	100	39.5075	AAC73195.1:c.1094C>A	Ser365Tyr	NA	NA
NA	ompF	MG_ATM_7	ATM	7	Insertion	8	-	986956^986957	NA	91.5254	NA	NA	NA	NA	NA
47	acrD	MG_ATM_8	ATM	8	SNV	1	A	2590371	47	100	39.2979	AAC75523.1:c.2777A>T	Gln926Leu	NA	NA
39	baeS	MG_ATM_8	ATM	8	SNV	1	T	2163747	39	100	39.1795	AAC75139.1:c.872T>A	Leu291Gln	NA	NA
42	ftsI	MG_ATM_8	ATM	8	SNV	1	A	93019	42	100	38.619	AAC73195.1:c.1607A>T	Gln536Leu	NA	NA
16	ompF	MG_ATM_8	ATM	8	INDEL	NA			NA	NA	NA			NA	NA
8	acrR	MG_AZM_1	AZM	1	INDEL	NA			NA	NA	NA			NA	NA
127	gspL	MG_AZM_1	AZM	1	SNV	1	C	3464867	127	100	39.3071	AAC76358.2:c.946C>T	Leu316Phe	NA	NA
109	pitA	MG_AZM_1	AZM	1	Insertion	1	-	3638861	113	96.4602	39.2661	AAC76518.1:c.1219_1220insC	Thr408fs	NA	NA
NA	rrlA	MG_AZM_1	AZM	1	Deletion	21	AGCCTGTGAAGGTGTGCTGTG	4038722..4038742	NA	100	NA	NA	NA	NA	NA
13	ybcN	MG_AZM_1	AZM	1	INDEL	NA			NA	NA	NA			NA	NA
91	aaeA	MG_AZM_2	AZM	2	SNV	1	A	3388604	92	98.913	39.3956	AAC76273.1:c.523T>C	Phe175Leu	NA	NA
62	acpT	MG_AZM_2	AZM	2	SNV	1	T	3613452	62	100	39.4032	AAC76500.1:c.484T>C	Ser162Pro	NA	NA
89	acrB	MG_AZM_2	AZM	2	SNV	1	G	482255	89	100	39.191	AAC73564.1:c.2149C>T	Arg717Cys	NA	NA
75	acrR	MG_AZM_2	AZM	2	SNV	1	C	486014	75	100	39.28	AAC73566.1:c.254C>A	Pro85Gln	NA	NA
64	adk	MG_AZM_2	AZM	2	SNV	1	A	497672	64	100	39.7656	AAC73576.1:c.498A>C	Lys166Asn	NA	NA
93	agaB	MG_AZM_2	AZM	2	SNV	1	C	3284614	93	100	39.2473	AAC76172.1:c.445C>T	Pro149Ser	NA	NA
118	agrA	MG_AZM_2	AZM	2	SNV	1	A	3648119	119	99.1597	39.1017			NA	NA
91	ampE	MG_AZM_2	AZM	2	SNV	1	G	119430	92	98.913	39.1648	AAC73222.1:c.150G>T		NA	NA
69	ansP	MG_AZM_2	AZM	2	SNV	1	C	1525382	69	100	39.5217	AAC74535.2:c.599G>T	Gly200Val	NA	NA
64	aphA	MG_AZM_2	AZM	2	Insertion	1	-	4269976	66	96.9697	39.3281	AAC77025.1:c.562_563insT	Tyr190fs	NA	NA
56	araF	MG_AZM_2	AZM	2	SNV	1	G	1985980	56	100	39.375	AAC74971.1:c.149C>A	Ala50Asp	NA	NA
83	arnC	MG_AZM_2	AZM	2	SNV	1	G	2367556	84	98.8095	39.6145	AAC75314.1:c.486G>T	Met162Ile	NA	NA
100	aroM	MG_AZM_2	AZM	2	SNV	1	A	408069	100	100	39.53	AAC73493.1:c.642A>G		NA	NA
82	arpB	MG_AZM_2	AZM	2	SNV	1	A	1804964	82	100	39.2683	arpB:c.1873A>G	:p.Ser625Gly	NA	NA
97	ascG	MG_AZM_2	AZM	2	SNV	1	G	2838692	97	100	39.6804	AAC75756.2:c.573C>A		NA	NA
70	aspS	MG_AZM_2	AZM	2	SNV	1	T	1949031	70	100	39.1	AAC74936.1:c.1492A>C	Thr498Pro	NA	NA
43	astB	MG_AZM_2	AZM	2	SNV	1	G	1827229	43	100	39.4186	AAC74815.1:c.1031C>T	Pro344Leu	NA	NA
82	baeS	MG_AZM_2	AZM	2	SNV	1	T	2163630	84	97.619	39.439	AAC75139.1:c.755T>G	Leu252Arg	NA	NA
108	bamA	MG_AZM_2	AZM	2	SNV	1	A	199981	108	100	38.9074	AAC73288.1:c.2054A>C	Asp685Ala	NA	NA
101	bcsA	MG_AZM_2	AZM	2	SNV	1	T	3693455	101	100	39.198	AAC76558.2:c.1782A>G		NA	NA
84	bcsE	MG_AZM_2	AZM	2	SNV	1	A	3696803	84	100	39.131	AAC76561.1:c.346A>G	Asn116Asp	NA	NA
110	bglH	MG_AZM_2	AZM	2	SNV	1	A	3900864	110	100	39.3455	AAC76743.1:c.1357T>A	Tyr453Asn	NA	NA
77	bluF	MG_AZM_2	AZM	2	SNV	1	T	1214756	78	98.7179	39.3506	AAC74247.1:c.720A>G		NA	NA
61	btuD	MG_AZM_2	AZM	2	SNV	1	A	1793092	61	100	39.4754	AAC74779.1:c.467T>C	Leu156Pro	NA	NA
118	cadC	MG_AZM_2	AZM	2	SNV	1	T	4360823	120	98.3333	39.2542	AAC77094.1:c.1112A>G	Glu371Gly	NA	NA
108	caiT	MG_AZM_2	AZM	2	SNV	1	T	41286	108	100	39.3241	AAC73151.1:c.646A>G	Thr216Ala	NA	NA
84	cbtA	MG_AZM_2	AZM	2	SNV	1	G	2077612	85	98.8235	39.381	AAC75066.1:c.44G>A	Arg15His	NA	NA
53	ccmA	MG_AZM_2	AZM	2	Insertion	1	-	2297108	64	82.8125	39.6792	AAC75261.2:c.537_538insG	Ile180fs	NA	NA
76	chaA	MG_AZM_2	AZM	2	SNV	1	T	1271248	76	100	39.5658	AAC74300.1:c.602A>G	His201Arg	NA	NA
73	chbG	MG_AZM_2	AZM	2	SNV	1	A	1817044	73	100	39.4384	AAC74803.1:c.92T>C	Val31Ala	NA	NA
79	citC	MG_AZM_2	AZM	2	SNV	1	G	650937	79	100	39.3165	AAC73719.2:c.920C>A	Ser307Tyr	NA	NA
105	clpP	MG_AZM_2	AZM	2	SNV	1	C	456952	105	100	39.0095	AAC73540.1:c.276C>G	Asp92Glu	NA	NA
55	cmoA	MG_AZM_2	AZM	2	Deletion	1	A	1953045	57	96.4912	39.2	AAC74940.1:c.344delA	Gly116fs	NA	NA
71	crypticprophageCP4-44	MG_AZM_2	AZM	2	Deletion	1	A	2078730	75	94.6667	38.5634			NA	NA
71	crypticprophageCP4-57	MG_AZM_2	AZM	2	SNV	1	A	2770422	72	98.6111	39.5634			NA	NA
80	crypticprophageCP4-6	MG_AZM_2	AZM	2	SNV	1	T	292264	80	100	39.6625			NA	NA
76	crypticprophageEut/CPZ-55	MG_AZM_2	AZM	2	SNV	1	T	2560104	76	100	39.5526			NA	NA
52	csgA	MG_AZM_2	AZM	2	SNV	1	A	1104464	52	100	39.0577	AAC74126.1:c.18A>G		NA	NA
88	csiD	MG_AZM_2	AZM	2	SNV	1	C	2789222	89	98.8764	38.8636	AAC75706.2:c.238C>T	Gln80*	NA	NA
93	cstA	MG_AZM_2	AZM	2	SNV	1	T	630473	94	98.9362	39.0323	AAC73699.1:c.580T>C	Tyr194His	NA	NA
95	curA	MG_AZM_2	AZM	2	SNV	1	A	1519100	95	100	39.3579	AAC74531.4:c.74A>T	Asn25Ile	NA	NA
94	cysE	MG_AZM_2	AZM	2	SNV	1	T	3782487	95	98.9474	39.1915	AAC76631.1:c.76A>G	Met26Val	NA	NA
57	cysP	MG_AZM_2	AZM	2	SNV	1	G	2543452	58	98.2759	39.2105	AAC75478.1:c.77C>T	Thr26Met	NA	NA
91	cysQ	MG_AZM_2	AZM	2	SNV	1	A	4436951	91	100	39.4725	AAC77171.1:c.197A>G	Asp66Gly	NA	NA
82	dacA	MG_AZM_2	AZM	2	SNV	1	G	663501	82	100	39.2561	AAC73733.1:c.463C>A	Gln155Lys	NA	NA
72	dapE	MG_AZM_2	AZM	2	SNV	1	A	2592389	72	100	39.0417	AAC75525.1:c.783A>G		NA	NA
89	dcuB	MG_AZM_2	AZM	2	SNV	1	G	4348051	89	100	39.3371	AAC77084.1:c.694C>T	Pro232Ser	NA	NA
88	dcuC	MG_AZM_2	AZM	2	SNV	1	T	655836	88	100	39.3295	AAC73722.1:c.133A>G	Met45Val	NA	NA
69	djlB	MG_AZM_2	AZM	2	SNV	1	G	678347	69	100	39.4348	AAC73747.1:c.933G>T		NA	NA
84	dld	MG_AZM_2	AZM	2	SNV	1	T	2223667	84	100	39.5238	AAC75194.1:c.1483T>C	Phe495Leu	NA	NA
92	dnaQ	MG_AZM_2	AZM	2	SNV	1	C	236085	93	98.9247	39.0435	AAC73320.1:c.19C>T	Arg7Cys	NA	NA
79	dsdC	MG_AZM_2	AZM	2	SNV	1	T	2477254	79	100	39.3291	AAC75423.1:c.376A>C	Thr126Pro	NA	NA
73	dsdX	MG_AZM_2	AZM	2	SNV	1	G	2478050	73	100	39.5068	AAC75424.1:c.204G>T		NA	NA
64	ecpD	MG_AZM_2	AZM	2	SNV	1	C	306179	65	98.4615	39.7188	AAC73393.1:c.639G>A		NA	NA
105	elbB	MG_AZM_2	AZM	2	SNV	1	C	3349905	106	99.0566	38.6381	AAC76241.2:c.555G>T	Lys185Asn	NA	NA
69	entF	MG_AZM_2	AZM	2	SNV	1	G	616028	69	100	39.3768	AAC73687.1:c.1872G>T		NA	NA
106	eptA	MG_AZM_2	AZM	2	SNV	1	C	4335027	106	100	39.066	AAC77075.2:c.564G>T	Glu188Asp	NA	NA
71	eutC	MG_AZM_2	AZM	2	SNV	1	T	2556652	71	100	39.1408	AAC75493.1:c.646A>C	Ile216Leu	NA	NA
66	eutK	MG_AZM_2	AZM	2	SNV	1	T	2555490	66	100	39.2121	AAC75491.2:c.239A>G	Asp80Gly	NA	NA
85	fabH	MG_AZM_2	AZM	2	SNV	1	G	1148816	85	100	39.5059	AAC74175.1:c.58G>A	Ala20Thr	NA	NA
58	fadD	MG_AZM_2	AZM	2	SNV	1	T	1888441	58	100	39.569	AAC74875.1:c.1306A>G	Thr436Ala	NA	NA
71	fadE	MG_AZM_2	AZM	2	SNV	1	C	241639	71	100	39.3803	AAC73325.2:c.1665G>A	Trp555*	NA	NA
89	fbaB	MG_AZM_2	AZM	2	SNV	1	C	2177666	89	100	39.1011	AAC75158.2:c.899G>C	Ser300Thr	NA	NA
72	feaB	MG_AZM_2	AZM	2	SNV	1	A	1448715	73	98.6301	39.4167	AAC74467.2:c.1197A>G		NA	NA
63	fepB	MG_AZM_2	AZM	2	SNV	1	C	623694	64	98.4375	39.0159	AAC73693.1:c.817G>A	Asp273Asn	NA	NA
71	fes	MG_AZM_2	AZM	2	SNV	1	A	612981	72	98.6111	38.9859	AAC73686.2:c.245A>C	Gln82Pro	NA	NA
54	fhuB	MG_AZM_2	AZM	2	Deletion	1	G	171665	54	100	38.3889	AAC73264.1:c.204delG	Gly69fs	NA	NA
73	fimD	MG_AZM_2	AZM	2	SNV	1	A	4545365	74	98.6486	39.6301	AAC77273.1:c.270A>G		NA	NA
62	flgB	MG_AZM_2	AZM	2	SNV	1	T	1131048	64	96.875	39.2742	AAC74157.1:c.31T>C	Phe11Leu	NA	NA
64	flgE	MG_AZM_2	AZM	2	SNV	1	A	1132679	64	100	39.1875	AAC74160.1:c.106A>G	Thr36Ala	NA	NA
78	flgK	MG_AZM_2	AZM	2	SNV	1	A	1138985	78	100	39.2949	AAC74166.1:c.608A>T	Asp203Val	NA	NA
62	flhA	MG_AZM_2	AZM	2	SNV	1	A	1964178	63	98.4127	39.3065	AAC74949.1:c.873T>C		NA	NA
71	flhB	MG_AZM_2	AZM	2	SNV	1	A	1965878	71	100	39.1831	AAC74950.1:c.314T>C	Ile105Thr	NA	NA
60	fliK	MG_AZM_2	AZM	2	SNV	1	C	2018427	60	100	39.2167	AAC75010.1:c.42C>T		NA	NA
72	fliR	MG_AZM_2	AZM	2	SNV	1	G	2023100	72	100	39.2917	AAC75017.1:c.208G>A	Ala70Thr	NA	NA
63	fre	MG_AZM_2	AZM	2	SNV	1	T	4026756	64	98.4375	39.4444	AAC76847.1:c.230T>C	Val77Ala	NA	NA
65	frlA	MG_AZM_2	AZM	2	SNV	1	C	3501019	65	100	39.3077	AAC76395.2:c.1110C>T		NA	NA
77	fucP	MG_AZM_2	AZM	2	SNV	1	C	2934993	79	97.4684	39.1039	AAC75843.1:c.759C>A		NA	NA
63	fumA	MG_AZM_2	AZM	2	SNV	1	T	1688249	63	100	39.7302	AAC74684.1:c.129A>G		NA	NA
90	fxsA	MG_AZM_2	AZM	2	SNV	1	T	4368705	91	98.9011	39.3778	AAC77100.2:c.42T>G	Tyr14*	NA	NA
100	garK	MG_AZM_2	AZM	2	SNV	1	G	3271081	100	100	38.72	AAC76158.2:c.690C>T		NA	NA
73	gatC	MG_AZM_2	AZM	2	SNV	1	T	2172949	74	98.6486	39.4658	gatC:c.1328A>G	Lys443Arg	NA	NA
85	glmM	MG_AZM_2	AZM	2	SNV	1	G	3322811	85	100	38.4588	AAC76208.1:c.1260C>T		NA	NA
98	glmS	MG_AZM_2	AZM	2	SNV	1	C	3911920	98	100	39.4286	AAC76752.1:c.1749G>A		NA	NA
75	glmU	MG_AZM_2	AZM	2	SNV	1	A	3913935	75	100	39.24	AAC76753.1:c.1266T>A		NA	NA
84	glnS	MG_AZM_2	AZM	2	SNV	1	G	707240	84	100	39.4286	AAC73774.1:c.1148G>A	Ser383Asn	NA	NA
66	glpA	MG_AZM_2	AZM	2	SNV	1	A	2353379	66	100	39.2273	AAC75301.1:c.733A>T	Ile245Phe	NA	NA
67	glsB	MG_AZM_2	AZM	2	SNV	1	T	1613072	67	100	39.2537	AAC74597.1:c.180A>T	Glu60Asp	NA	NA
64	glxK	MG_AZM_2	AZM	2	Insertion	1	-	541973	70	91.4286	39.6094	AAC73616.1:c.85_86insC	Leu30fs	NA	NA
67	glyS	MG_AZM_2	AZM	2	SNV	1	T	3723976	68	98.5294	39.5821	AAC76583.1:c.422A>C	Lys141Thr	NA	NA
70	glyV	MG_AZM_2	AZM	2	SNV	1	G	4392383	71	98.5915	39.2857			NA	NA
82	gntR	MG_AZM_2	AZM	2	SNV	1	G	3578512	82	100	39.2073	AAT48184.1:c.215C>A	Ser72Tyr	NA	NA
62	guaC	MG_AZM_2	AZM	2	SNV	1	G	114143	62	100	39.5	AAC73215.1:c.700G>A	Gly234Ser	NA	NA
65	hcp	MG_AZM_2	AZM	2	SNV	1	C	913242	65	100	39.3077	AAC73960.2:c.573G>T		NA	NA
67	hemX	MG_AZM_2	AZM	2	Insertion	1	-	3988002	76	88.1579	39.3284	AAC76806.1:c.1065_1066insA	Leu356fs	NA	NA
71	hisG	MG_AZM_2	AZM	2	SNV	1	T	2090703	71	100	39.3521	AAC75080.1:c.512T>C	Val171Ala	NA	NA
52	hofM	MG_AZM_2	AZM	2	SNV	1	T	3522148	54	96.2963	39.3077	AAC76420.2:c.604A>G	Met202Val	NA	NA
90	hpt	MG_AZM_2	AZM	2	SNV	1	A	141609	90	100	39.2889	AAC73236.2:c.179A>C	His60Pro	NA	NA
57	hrpA	MG_AZM_2	AZM	2	SNV	1	G	1485955	57	100	39.1754	AAC74495.2:c.2895G>A		NA	NA
94	hsdR	MG_AZM_2	AZM	2	SNV	1	G	4586401	94	100	38.8085	AAC77306.2:c.361C>A	Leu121Met	NA	NA
83	hslJ	MG_AZM_2	AZM	2	SNV	1	T	1441424	83	100	39.253	AAC74461.1:c.320A>G	Glu107Gly	NA	NA
79	hsrA	MG_AZM_2	AZM	2	SNV	1	A	3940107	80	98.75	39.1772	AAC76777.1:c.506T>C	Leu169Ser	NA	NA
52	iadA	MG_AZM_2	AZM	2	SNV	1	T	4558857	53	98.1132	38.9615	AAC77284.1:c.670A>G	Ser224Gly	NA	NA
80	ibsD	MG_AZM_2	AZM	2	SNV	1	G	3194774	80	100	39.15	ACO60008.1:c.9G>A		NA	NA
64	ihfA	MG_AZM_2	AZM	2	SNV	1	T	1795523	64	100	39.4375	AAC74782.1:c.30A>G		NA	NA
69	ileS	MG_AZM_2	AZM	2	SNV	1	G	22647	69	100	39.2319	AAC73137.1:c.257G>A	Gly86Asp	NA	NA
63	ilvB	MG_AZM_2	AZM	2	SNV	1	A	3851315	63	100	39.5238	AAC76694.1:c.1470T>C		NA	NA
78	insH1	MG_AZM_2	AZM	2	SNV	1	A	1428658	78	100	39.7436	lomR:c.[211-137A>G]; insH1:c.[69T>C]		NA	NA
88	intB	MG_AZM_2	AZM	2	SNV	1	A	4497326	88	100	39.6705	intB:c.652A>G	Ser218Gly	NA	NA
86	intE	MG_AZM_2	AZM	2	SNV	1	C	1200015	87	98.8506	39.1163	AAC74224.1:c.792G>T		NA	NA
91	kdgT	MG_AZM_2	AZM	2	SNV	1	G	4102332	91	100	39.1758	AAC76891.2:c.643G>A	Asp215Asn	NA	NA
65	kdpB	MG_AZM_2	AZM	2	SNV	1	A	725786	65	100	39.1385	AAC73791.1:c.1251T>C		NA	NA
80	kdsB	MG_AZM_2	AZM	2	SNV	1	C	971569	80	100	39.6	AAC74004.1:c.718C>T	Leu240Phe	NA	NA
100	lacY	MG_AZM_2	AZM	2	SNV	1	T	362313	100	100	39.61	AAC73446.1:c.867A>G		NA	NA
78	ldtD	MG_AZM_2	AZM	2	SNV	1	G	981334	78	100	39.0128	AAC74011.1:c.288G>A		NA	NA
74	leuW	MG_AZM_2	AZM	2	SNV	1	G	697022	74	100	39.5135			NA	NA
66	lfhA	MG_AZM_2	AZM	2	SNV	1	C	249680	66	100	38.6364	lfhA:c.391G>A	Ala131Thr	NA	NA
60	livH	MG_AZM_2	AZM	2	SNV	1	C	3596121	60	100	39.3333	AAC76482.1:c.283G>A	Ala95Thr	NA	NA
80	lnt	MG_AZM_2	AZM	2	SNV	1	C	689849	80	100	39.45	AAC73758.1:c.1033G>A	Val345Ile	NA	NA
91	lptB	MG_AZM_2	AZM	2	SNV	1	C	3344259	91	100	39.2637	AAC76233.1:c.316C>A	Arg106Ser	NA	NA
47	lpxB	MG_AZM_2	AZM	2	SNV	1	C	204368	47	100	39.5532	AAC73293.1:c.1021C>A	Leu341Met	NA	NA
53	maeB	MG_AZM_2	AZM	2	SNV	1	T	2578158	54	98.1481	39.5472	AAC75516.1:c.220A>C	Thr74Pro	NA	NA
49	malG	MG_AZM_2	AZM	2	SNV	1	A	4242685	49	100	39	AAC77002.1:c.832T>C	Phe278Leu	NA	NA
83	malZ	MG_AZM_2	AZM	2	SNV	1	G	422953	83	100	39.1928	AAC73506.2:c.436G>A	Val146Ile	NA	NA
77	manA	MG_AZM_2	AZM	2	SNV	1	T	1688951	77	100	39.4935	AAC74685.1:c.376T>C	Tyr126His	NA	NA
89	map	MG_AZM_2	AZM	2	SNV	1	T	189319	89	100	39.0562	AAC73279.1:c.188A>T	His63Leu	NA	NA
53	matP	MG_AZM_2	AZM	2	SNV	1	A	1018902	53	100	39.566	AAC74042.1:c.418A>C	Lys140Gln	NA	NA
71	mdfA	MG_AZM_2	AZM	2	SNV	1	G	884768	71	100	39.5211	AAC73929.1:c.1096G>T	Glu366*	NA	NA
70	mdlB	MG_AZM_2	AZM	2	SNV	1	C	471704	70	100	39.3143	AAC73552.1:c.1069C>A	Leu357Ile	NA	NA
83	mdtE	MG_AZM_2	AZM	2	SNV	1	T	3659401	83	100	39.506	AAC76538.1:c.170T>G	Val57Gly	NA	NA
67	mdtP	MG_AZM_2	AZM	2	SNV	1	T	4299668	67	100	39.3731	AAD13463.1:c.1363A>C	Met455Leu	NA	NA
87	menA	MG_AZM_2	AZM	2	SNV	1	C	4119511	87	100	39.4483	AAC76912.1:c.839G>A	Arg280Gln	NA	NA
74	menC	MG_AZM_2	AZM	2	SNV	1	C	2375284	74	100	39.1486	AAC75321.1:c.679G>A	Glu227Lys	NA	NA
84	metH	MG_AZM_2	AZM	2	SNV	1	T	4227329	84	100	39.5357	AAC76989.1:c.3502T>C	Ser1168Pro	NA	NA
66	mhpD	MG_AZM_2	AZM	2	SNV	1	G	372155	66	100	39.0303	AAC73453.2:c.41G>T	Arg14Leu	NA	NA
96	miaB	MG_AZM_2	AZM	2	SNV	1	A	694044	96	100	39.3958	AAC73762.1:c.912T>G		NA	NA
66	mlaA	MG_AZM_2	AZM	2	SNV	1	A	2464405	66	100	39.4394	AAC75406.1:c.603T>C		NA	NA
60	mnmC	MG_AZM_2	AZM	2	SNV	1	C	2442604	60	100	39.4667	AAC75384.2:c.841C>T		NA	NA
73	moeA	MG_AZM_2	AZM	2	SNV	1	A	865239	73	100	39.5479	AAC73914.1:c.1126T>G	Ser376Ala	NA	NA
59	mppA	MG_AZM_2	AZM	2	SNV	1	A	1393372	59	100	39.0847	AAC74411.2:c.146A>G	Asp49Gly	NA	NA
70	mqo	MG_AZM_2	AZM	2	SNV	1	T	2305613	71	98.5915	39.1429	AAC75270.1:c.1142A>T	Asp381Val	NA	NA
80	mrdB	MG_AZM_2	AZM	2	SNV	1	C	665395	80	100	39.2875	AAC73735.1:c.919G>A	Ala307Thr	NA	NA
85	mreC	MG_AZM_2	AZM	2	SNV	1	T	3399719	86	98.8372	39.1176	AAC76282.1:c.260A>T	Lys87Ile	NA	NA
71	msrB	MG_AZM_2	AZM	2	SNV	1	T	1862085	71	100	39.1549	AAC74848.1:c.345A>G		NA	NA
54	mukB	MG_AZM_2	AZM	2	SNV	1	A	976658	54	100	39.1852	AAC74010.1:c.333A>G		NA	NA
82	nadB	MG_AZM_2	AZM	2	Deletion	1	G	2710719	87	94.2529	39.2927	AAC75627.1:c.300delG	Val102fs	NA	NA
54	nadC	MG_AZM_2	AZM	2	SNV	1	G	118100	55	98.1818	39.3889	AAC73220.1:c.546C>T		NA	NA
77	nagB	MG_AZM_2	AZM	2	SNV	1	A	703316	77	100	39.2597	AAC73772.1:c.296T>C	Ile99Thr	NA	NA
84	napB	MG_AZM_2	AZM	2	SNV	1	A	2298358	86	97.6744	39.3214	AAC75263.2:c.361T>C	Tyr121His	NA	NA
79	narU	MG_AZM_2	AZM	2	SNV	1	C	1543813	79	100	39.3418	AAD13433.1:c.248G>A	Gly83Asp	NA	NA
83	narV	MG_AZM_2	AZM	2	SNV	1	A	1536176	83	100	39.2892	AAC74547.1:c.442T>C	Ser148Pro	NA	NA
63	narZ	MG_AZM_2	AZM	2	SNV	1	T	1541068	63	100	39.4286	AAC74550.1:c.1523A>G	Glu508Gly	NA	NA
67	nfo	MG_AZM_2	AZM	2	SNV	1	G	2251145	68	98.5294	39.4179	AAC75220.1:c.306G>A		NA	NA
75	nfrA	MG_AZM_2	AZM	2	SNV	1	T	588673	75	100	38.9733	AAC73669.1:c.2282A>G	Asn761Ser	NA	NA
68	nirB	MG_AZM_2	AZM	2	SNV	1	A	3495367	68	100	39.3235	AAC76390.1:c.1357A>C	Thr453Pro	NA	NA
80	nlpD	MG_AZM_2	AZM	2	SNV	1	G	2868531	80	100	39.35	AAC75784.1:c.223C>T	Gln75*	NA	NA
82	nrfG	MG_AZM_2	AZM	2	SNV	1	G	4293587	82	100	38.7805	AAD13459.1:c.45G>T		NA	NA
69	nudG	MG_AZM_2	AZM	2	Deletion	1	C	1841756	71	97.1831	39.1014	AAC74829.1:c.267delC	His90fs	NA	NA
84	nudL	MG_AZM_2	AZM	2	SNV	1	T	1896599	85	98.8235	39.2976	AAC74883.1:c.430T>C		NA	NA
72	ogt	MG_AZM_2	AZM	2	SNV	1	G	1400154	73	98.6301	38.6389	AAC74417.1:c.83C>A	Ala28Glu	NA	NA
86	ompG	MG_AZM_2	AZM	2	SNV	1	G	1382121	86	100	39.2674	AAC74401.1:c.175G>A	Ala59Thr	NA	NA
98	opgD	MG_AZM_2	AZM	2	SNV	1	C	1497851	98	100	39.2449	AAC74506.3:c.996C>A	Asn332Lys	NA	NA
74	oppB	MG_AZM_2	AZM	2	SNV	1	G	1303202	74	100	39.1216	AAC74326.1:c.304G>T	Ala102Ser	NA	NA
69	paaE	MG_AZM_2	AZM	2	SNV	1	C	1457213	69	100	39.2174	AAC74474.1:c.784C>T	Gln262*	NA	NA
62	paaH	MG_AZM_2	AZM	2	SNV	1	G	1459664	62	100	39.3387	AAC74477.1:c.611G>T	Arg204Leu	NA	NA
63	pabB	MG_AZM_2	AZM	2	SNV	1	T	1895589	63	100	39.4603	AAC74882.1:c.785T>C	Leu262Pro	NA	NA
72	pagP	MG_AZM_2	AZM	2	SNV	1	G	656888	72	100	38.8611	AAC73723.1:c.332G>T	Gly111Val	NA	NA
80	panE	MG_AZM_2	AZM	2	SNV	1	A	443697	80	100	38.95	AAC73528.1:c.819T>A		NA	NA
52	paoC	MG_AZM_2	AZM	2	SNV	1	A	300013	52	100	39.4423	AAC73387.1:c.922T>C	Ser308Pro	NA	NA
62	parC	MG_AZM_2	AZM	2	SNV	1	A	3164676	62	100	39.0806	AAC76055.1:c.1298T>C	Ile433Thr	NA	NA
76	patD	MG_AZM_2	AZM	2	SNV	1	A	1516310	77	98.7013	39.1184	AAC74526.1:c.733A>G	Met245Val	NA	NA
65	pdxB	MG_AZM_2	AZM	2	SNV	1	C	2436877	65	100	39.5385	AAC75380.1:c.975G>T		NA	NA
60	pepN	MG_AZM_2	AZM	2	SNV	1	A	993216	60	100	39.2333	AAC74018.1:c.2595A>G	Ile865Met	NA	NA
82	pgaB	MG_AZM_2	AZM	2	SNV	1	G	1088465	82	100	38.6951	AAC74108.1:c.1393C>T	His465Tyr	NA	NA
89	pgi	MG_AZM_2	AZM	2	SNV	1	C	4234262	89	100	39.2135	AAC76995.1:c.505C>T		NA	NA
60	pgpA	MG_AZM_2	AZM	2	SNV	1	G	436836	60	100	39.4	AAC73521.1:c.248G>A	Gly83Asp	NA	NA
55	pgpB	MG_AZM_2	AZM	2	SNV	1	G	1339740	55	100	39.5818	AAC74360.1:c.411G>A		NA	NA
50	pheM	MG_AZM_2	AZM	2	SNV	1	G	1799238	50	100	39.6	AAC74785.1:c.33C>T		NA	NA
39	phnM	MG_AZM_2	AZM	2	SNV	1	A	4316810	39	100	39.3846	AAC77056.1:c.409T>G	Cys137Gly	NA	NA
101	pitA	MG_AZM_2	AZM	2	SNV	1	C	3638662	101	100	38.9109	AAC76518.1:c.1021C>A	Arg341Ser	NA	NA
64	plaP	MG_AZM_2	AZM	2	SNV	1	C	2086054	64	100	39.4062	AAC75075.2:c.1009G>A	Ala337Thr	NA	NA
62	pliG	MG_AZM_2	AZM	2	SNV	1	T	1227207	62	100	39.4839	AAC74262.1:c.266A>G	Tyr89Cys	NA	NA
74	pnp	MG_AZM_2	AZM	2	SNV	1	G	3310273	74	100	38.9595	AAC76198.2:c.896C>T	Ala299Val	NA	NA
84	pntB	MG_AZM_2	AZM	2	SNV	1	A	1675353	84	100	39.1786	AAC74674.1:c.1008T>A		NA	NA
85	potE	MG_AZM_2	AZM	2	SNV	1	T	717815	87	97.7011	39.4118	AAC73786.1:c.451A>G	Ser151Gly	NA	NA
62	ppiB	MG_AZM_2	AZM	2	SNV	1	C	554298	63	98.4127	39.3226	AAC73627.1:c.140G>A	Gly47Asp	NA	NA
72	ppiD	MG_AZM_2	AZM	2	SNV	1	G	463673	72	100	39.0139	AAC73544.1:c.1759G>T	Ala587Ser	NA	NA
52	ppsA	MG_AZM_2	AZM	2	SNV	1	A	1785573	52	100	39.2885	AAC74772.1:c.1540T>C	Phe514Leu	NA	NA
87	prfC	MG_AZM_2	AZM	2	SNV	1	T	4610149	87	100	39.2414	AAC77328.1:c.736T>G	Phe246Val	NA	NA
95	prkB	MG_AZM_2	AZM	2	SNV	1	C	3485013	95	100	39.3263	AAC76380.1:c.524C>T	Ser175Leu	NA	NA
55	proW	MG_AZM_2	AZM	2	SNV	1	A	2806891	55	100	38.4182	AAC75725.1:c.882A>T		NA	NA
79	pstS	MG_AZM_2	AZM	2	SNV	1	G	3910738	79	100	39.2405	AAC76751.1:c.788C>T	Ala263Val	NA	NA
50	purL	MG_AZM_2	AZM	2	Insertion	1	-	2693596	55	90.9091	38.24	AAT48143.1:c.1948_1949insA	Thr650fs	NA	NA
70	puuA	MG_AZM_2	AZM	2	SNV	1	A	1360334	71	98.5915	39.0143	AAC74379.2:c.575T>G	Val192Gly	NA	NA
84	pyrF	MG_AZM_2	AZM	2	SNV	1	G	1342507	84	100	39.4643	AAC74363.1:c.587G>A	Ser196Asn	NA	NA
76	qmcA	MG_AZM_2	AZM	2	SNV	1	T	515402	76	100	39.3816	AAC73591.1:c.372A>C	Glu124Asp	NA	NA
73	queG	MG_AZM_2	AZM	2	Insertion	1	-	4393390	75	97.3333	39.2466	AAC77123.1:c.678_679insA	Leu227fs	NA	NA
89	quuQ	MG_AZM_2	AZM	2	SNV	1	A	1642970	89	100	39.1236	AAC74632.2:c.[272T>C]; ydfJ:c.[84+9785T>C]	Ile91Thr	NA	NA
81	ratA	MG_AZM_2	AZM	2	SNV	1	T	2754471	81	100	39.4815	AAC75668.1:c.294A>G		NA	NA
84	ravA	MG_AZM_2	AZM	2	SNV	1	G	3929752	85	98.8235	39.1905	AAC76769.2:c.1342C>T	Gln448*	NA	NA
74	rcsA	MG_AZM_2	AZM	2	SNV	1	A	2024429	75	98.6667	39.5135	AAC75018.1:c.462A>G		NA	NA
85	recQ	MG_AZM_2	AZM	2	SNV	1	A	4007164	85	100	39.0471	AAT48221.1:c.1301A>G	Tyr434Cys	NA	NA
91	REP113(repetitiveextragenicpalindromic)element;contains2REPsequences	MG_AZM_2	AZM	2	SNV	1	T	1382925	91	100	39.5055			NA	NA
70	rfbA	MG_AZM_2	AZM	2	SNV	1	T	2110409	71	98.5915	39.0429	AAC75100.1:c.611A>T	Asn204Ile	NA	NA
82	rfbD	MG_AZM_2	AZM	2	SNV	1	A	2111807	83	98.7952	39.1707	AAC75101.1:c.170T>C	Ile57Thr	NA	NA
88	rhsC	MG_AZM_2	AZM	2	SNV	1	A	731977	91	96.7033	39.3977	AAC73794.1:c.2395A>G	Ser799Gly	NA	NA
94	rhsD	MG_AZM_2	AZM	2	SNV	1	T	526900	94	100	39.117	AAC73599.1:c.3640T>G	Tyr1214Asp	NA	NA
67	rhtA	MG_AZM_2	AZM	2	SNV	1	G	849936	67	100	39.194	AAC73900.1:c.162C>A		NA	NA
125	rnlA	MG_AZM_2	AZM	2	SNV	1	G	2766614	125	100	39.368	AAC75678.1:c.697G>A	Gly233Arg	NA	NA
93	rnlB	MG_AZM_2	AZM	2	SNV	1	G	2767195	94	98.9362	39.4839	AAC75679.2:c.212G>A	Gly71Asp	NA	NA
62	rplK	MG_AZM_2	AZM	2	SNV	1	T	4178708	62	100	39.1613	AAC76957.1:c.262T>G	Ser88Ala	NA	NA
104	rplV	MG_AZM_2	AZM	2	SNV	1	C	3450140	105	99.0476	39.1923	AAC76340.1:c.94G>T	Ala32Ser	NA	NA
104	rpoD	MG_AZM_2	AZM	2	SNV	1	G	3213512	104	100	39.3846	AAC76103.1:c.466G>A	Ala156Thr	NA	NA
84	rpsD	MG_AZM_2	AZM	2	SNV	1	C	3441538	85	98.8235	39.1071	AAC76321.1:c.138G>A		NA	NA
92	rpsK	MG_AZM_2	AZM	2	SNV	1	G	3442068	92	100	39.3261	AAC76322.1:c.31C>T	Arg11Cys	NA	NA
95	rpsO	MG_AZM_2	AZM	2	SNV	1	A	3311642	95	100	39.3684	AAC76199.1:c.43T>C	Phe15Leu	NA	NA
85	rpsR	MG_AZM_2	AZM	2	SNV	1	G	4425898	86	98.8372	39.3529	AAC77159.1:c.60G>T	Glu20Asp	NA	NA
35	rrlC	MG_AZM_2	AZM	2	SNV	1	A	3945762	35	100	39.2			NA	NA
63	rrsE	MG_AZM_2	AZM	2	SNV	1	A	4208224	63	100	39.6508			NA	NA
59	rstB	MG_AZM_2	AZM	2	SNV	1	T	1683006	59	100	39.339	AAC74681.1:c.125T>C	Leu42Ser	NA	NA
49	rsxC	MG_AZM_2	AZM	2	SNV	1	C	1709019	49	100	38.3878	AAC74701.1:c.2101C>T	Gln701*	NA	NA
89	rsxG	MG_AZM_2	AZM	2	SNV	1	G	1710265	89	100	39.191	AAC74703.1:c.62G>T	Gly21Val	NA	NA
57	rttR	MG_AZM_2	AZM	2	SNV	1	A	1287220	57	100	38.8246			NA	NA
71	sapF	MG_AZM_2	AZM	2	SNV	1	C	1352115	71	100	39.662	AAC74372.1:c.520G>T	Ala174Ser	NA	NA
71	sbp	MG_AZM_2	AZM	2	SNV	1	A	4109524	71	100	39.4648	AAC76899.1:c.691A>G	Thr231Ala	NA	NA
96	sdhE	MG_AZM_2	AZM	2	Deletion	1	G	3041031	100	96	38.5521	AAC75935.1:c.40delC	Arg14fs	NA	NA
81	secA	MG_AZM_2	AZM	2	SNV	1	G	110574	81	100	39.5185	AAC73209.1:c.2296G>A	Val766Ile	NA	NA
88	selB	MG_AZM_2	AZM	2	SNV	1	G	3758538	89	98.8764	38.9886	AAC76614.1:c.1324C>T	Arg442Cys	NA	NA
62	selD	MG_AZM_2	AZM	2	Insertion	1	-	1847466	68	91.1765	39.371	AAC74834.1:c.543_544insG	Ile182fs	NA	NA
95	sfmD	MG_AZM_2	AZM	2	SNV	1	A	560247	96	98.9583	39.2316	AAC73634.1:c.551A>G	Tyr184Cys	NA	NA
79	slp	MG_AZM_2	AZM	2	SNV	1	T	3654358	79	100	39.0886	AAC76531.2:c.398T>C	Phe133Ser	NA	NA
75	speC	MG_AZM_2	AZM	2	SNV	1	C	3107212	76	98.6842	39.2133	AAC76002.2:c.1944G>T		NA	NA
95	speF	MG_AZM_2	AZM	2	SNV	1	A	719421	96	98.9583	39.0105	AAC73787.1:c.1040T>C	Ile347Thr	NA	NA
71	sucA	MG_AZM_2	AZM	2	SNV	1	A	761140	71	100	39.493	AAC73820.1:c.2435A>C	Lys812Thr	NA	NA
72	sucD	MG_AZM_2	AZM	2	SNV	1	C	764905	72	100	39.0417	AAC73823.1:c.726C>T		NA	NA
67	tas	MG_AZM_2	AZM	2	SNV	1	G	2972242	67	100	39.209	AAC75873.1:c.646G>T	Glu216*	NA	NA
68	tdcG	MG_AZM_2	AZM	2	SNV	1	C	3258924	68	100	39.0588	AAT48169.1:c.726G>T		NA	NA
72	thiI	MG_AZM_2	AZM	2	SNV	1	T	442786	72	100	39.5278	AAC73526.1:c.1238T>A	Ile413Asn	NA	NA
88	thrA	MG_AZM_2	AZM	2	SNV	1	G	1374	88	100	39.2273	AAC73113.1:c.1038G>T		NA	NA
60	thrC	MG_AZM_2	AZM	2	SNV	1	A	4078	60	100	38.95	AAC73115.1:c.345A>T		NA	NA
88	thrS	MG_AZM_2	AZM	2	SNV	1	G	1801389	88	100	39.3068	AAC74789.1:c.1182C>T		NA	NA
74	topB	MG_AZM_2	AZM	2	SNV	1	C	1846259	75	98.6667	38.8243	AAC74833.1:c.702G>T	Glu234Asp	NA	NA
69	torT	MG_AZM_2	AZM	2	Deletion	1	G	1056722	72	95.8333	39.1449	AAC74079.1:c.462delG	Arg156fs	NA	NA
42	trpD	MG_AZM_2	AZM	2	SNV	1	A	1320935	42	100	39.2619	AAC74345.1:c.450T>C		NA	NA
67	truA	MG_AZM_2	AZM	2	SNV	1	A	2435479	68	98.5294	39.4179	AAC75378.1:c.158T>C	Val53Ala	NA	NA
75	ttdR	MG_AZM_2	AZM	2	SNV	1	A	3205783	75	100	39.3867	AAC76096.1:c.474T>C		NA	NA
96	ubiD	MG_AZM_2	AZM	2	SNV	1	G	4025930	97	98.9691	39.4896	AAC76846.1:c.943G>T	Ala315Ser	NA	NA
77	ubiJ	MG_AZM_2	AZM	2	SNV	1	A	4019943	77	100	39.3636	AAC76837.1:c.320A>C	Asn107Thr	NA	NA
60	ushA	MG_AZM_2	AZM	2	SNV	1	A	505531	60	100	39.3667	AAC73582.1:c.618A>C		NA	NA
77	uspE	MG_AZM_2	AZM	2	SNV	1	T	1398099	77	100	38.4156	AAC74415.1:c.524A>T	Lys175Ile	NA	NA
47	wbbK	MG_AZM_2	AZM	2	SNV	1	A	2104343	47	100	39.8085	AAC75093.1:c.167T>G	Phe56Cys	NA	NA
88	wcaA	MG_AZM_2	AZM	2	SNV	1	C	2132908	88	100	39.0341	AAC75120.1:c.490G>T	Ala164Ser	NA	NA
79	wcaM	MG_AZM_2	AZM	2	SNV	1	T	2115229	80	98.75	39.5823	AAC75104.1:c.668A>G	Asn223Ser	NA	NA
85	wzzB	MG_AZM_2	AZM	2	SNV	1	C	2098103	85	100	39.2235	AAC75088.2:c.199G>A	Val67Met	NA	NA
86	xanQ	MG_AZM_2	AZM	2	Deletion	1	C	3024472	92	93.4783	38.9767	AAC75920.2:c.122delC	Ala43fs	NA	NA
92	xdhD	MG_AZM_2	AZM	2	SNV	1	G	3023067	92	100	39.2826	AAC75919.1:c.1752G>T		NA	NA
102	yadC	MG_AZM_2	AZM	2	Insertion	1	-	150922	110	92.7273	39.7843	AAC73246.1:c.32_33insT	Leu11fs	NA	NA
92	yadD	MG_AZM_2	AZM	2	SNV	1	G	147662	92	100	39.0761	AAC73243.1:c.695G>A	Arg232Lys	NA	NA
72	yadM	MG_AZM_2	AZM	2	SNV	1	C	152341	72	100	39.5972	AAC73249.2:c.472G>T	Gly158Cys	NA	NA
81	yagA	MG_AZM_2	AZM	2	SNV	1	C	281153	81	100	38.9012	AAC73370.1:c.831G>T	Trp277Cys	NA	NA
66	yagG	MG_AZM_2	AZM	2	SNV	1	G	286651	66	100	39.3485	AAC73373.1:c.1257G>A	Met419Ile	NA	NA
67	yahA	MG_AZM_2	AZM	2	SNV	1	T	333187	68	98.5294	39.2537	AAC73418.1:c.817T>G	Tyr273Asp	NA	NA
85	yahN	MG_AZM_2	AZM	2	SNV	1	C	345731	86	98.8372	39.0118	AAC73431.1:c.607G>A	Val203Ile	NA	NA
113	yaiT	MG_AZM_2	AZM	2	SNV	1	T	390620	113	100	39.4956	yaiT:c.370T>C	Tyr124His	NA	NA
68	yaiY	MG_AZM_2	AZM	2	SNV	1	G	399322	69	98.5507	39.2206	AAC73482.1:c.12C>T		NA	NA
74	ybaP	MG_AZM_2	AZM	2	SNV	1	G	507763	74	100	39.3378	AAC73584.1:c.318C>T		NA	NA
87	ybbW	MG_AZM_2	AZM	2	Insertion	1	-	538213	94	92.5532	38.8736	AAC73613.2:c.580_581insT	Gly196fs	NA	NA
66	ybdM	MG_AZM_2	AZM	2	SNV	1	G	634801	66	100	39.5303	AAC73702.1:c.576C>A		NA	NA
66	ybeM	MG_AZM_2	AZM	2	SNV	1	A	658782	67	98.5075	38.8636	ybeM:c.753A>G		NA	NA
62	ybeT	MG_AZM_2	AZM	2	SNV	1	G	679297	62	100	39.5968	AAC73748.1:c.110C>T	Ala37Val	NA	NA
88	ybfL	MG_AZM_2	AZM	2	SNV	1	G	737521	88	100	39.5	ybfL:c.697G>C	Glu233Gln	NA	NA
81	ybgK	MG_AZM_2	AZM	2	SNV	1	C	744297	81	100	39.2963	AAC73806.1:c.55C>T	His19Tyr	NA	NA
55	ybiO	MG_AZM_2	AZM	2	SNV	1	A	844874	55	100	39.5636	AAC73895.2:c.607T>C	Phe203Leu	NA	NA
65	ybiT	MG_AZM_2	AZM	2	SNV	1	A	856322	65	100	39.4	AAC73907.1:c.360A>G		NA	NA
87	ybiV	MG_AZM_2	AZM	2	SNV	1	A	859988	87	100	38.8276	AAC73909.1:c.41T>C	Phe14Ser	NA	NA
82	ybjJ	MG_AZM_2	AZM	2	SNV	1	A	886901	82	100	38.3902	AAC73932.1:c.439T>A	Tyr147Asn	NA	NA
63	ycaO	MG_AZM_2	AZM	2	SNV	1	A	955242	63	100	39.3492	AAC73991.2:c.1391T>C	Ile464Thr	NA	NA
79	ycbX	MG_AZM_2	AZM	2	SNV	1	A	1007069	82	96.3415	39.5823	AAC74033.1:c.532T>C	Ser178Pro	NA	NA
51	ycbZ	MG_AZM_2	AZM	2	SNV	1	A	1017936	52	98.0769	39.5098	AAC74041.1:c.364T>G	Trp122Gly	NA	NA
76	yccS	MG_AZM_2	AZM	2	SNV	1	A	1022198	76	100	38.8421	AAC74046.2:c.1686T>C		NA	NA
72	yceB	MG_AZM_2	AZM	2	SNV	1	A	1123133	72	100	38.8889	AAC74147.1:c.141T>C		NA	NA
54	yceM	MG_AZM_2	AZM	2	SNV	1	A	1127049	54	100	39.1667	AAC74152.1:c.244A>T	Thr82Ser	NA	NA
97	ycfH	MG_AZM_2	AZM	2	SNV	1	C	1157160	97	100	39.0928	AAC74184.1:c.384C>A		NA	NA
101	ycgG	MG_AZM_2	AZM	2	SNV	1	G	1217365	101	100	39.0891	AAC74252.2:c.38G>A	Cys13Tyr	NA	NA
74	ycgV	MG_AZM_2	AZM	2	Insertion	1	-	1254154	83	89.1566	39.5	AAC74286.1:c.1799_1800insG	Tyr601fs	NA	NA
73	ychA	MG_AZM_2	AZM	2	Deletion	1	T	1267420	76	96.0526	38.6849	AAC74298.1:c.101delT	Tyr35fs	NA	NA
82	ychJ	MG_AZM_2	AZM	2	SNV	1	T	1288760	82	100	39.1951	AAC74315.1:c.373A>G	Ile125Val	NA	NA
76	yciW	MG_AZM_2	AZM	2	SNV	1	G	1350090	76	100	39.1974	AAC74369.2:c.18C>T		NA	NA
48	ycjQ	MG_AZM_2	AZM	2	SNV	1	G	1375281	48	100	39.6875	AAC74395.1:c.319G>A	Gly107Ser	NA	NA
74	ycjT	MG_AZM_2	AZM	2	SNV	1	C	1380126	74	100	39.3514	AAC74398.1:c.2243C>A	Ala748Asp	NA	NA
74	ydaM	MG_AZM_2	AZM	2	SNV	1	G	1407621	75	98.6667	39.027	AAC74423.2:c.175C>A	Pro59Thr	NA	NA
74	ydbC	MG_AZM_2	AZM	2	SNV	1	A	1474743	74	100	39.3784	AAC74488.1:c.523A>G	Ile175Val	NA	NA
63	ydbH	MG_AZM_2	AZM	2	SNV	1	G	1443723	63	100	39.2063	AAC74463.1:c.673G>A	Ala225Thr	NA	NA
71	ydbL	MG_AZM_2	AZM	2	SNV	1	A	1446027	71	100	39.3944	AAC74465.2:c.148A>G	Thr50Ala	NA	NA
92	ydcF	MG_AZM_2	AZM	2	Deletion	1	A	1487578	92	100	39.3043	AAC74496.1:c.344delA	Ile117fs	NA	NA
48	yddL	MG_AZM_2	AZM	2	SNV	1	T	1545823	48	100	39.5625	yddL:c.206A>T	Asp69Val	NA	NA
57	yddW	MG_AZM_2	AZM	2	SNV	1	A	1567849	57	100	39.3158	AAC74564.1:c.975T>A		NA	NA
79	ydfD	MG_AZM_2	AZM	2	SNV	1	G	1649815	79	100	39.1646	ydfJ:c.[84+2940C>T]; AAC74648.1:c.[22G>A]	Val8Ile	NA	NA
67	ydfJ	MG_AZM_2	AZM	2	SNV	1	A	1631776	67	100	39.3284	ydfJ:c.594T>C		NA	NA
71	ydfU	MG_AZM_2	AZM	2	SNV	1	T	1643568	71	100	39.2535	ydfJ:c.[84+9187A>G]; AAC74633.4:c.[737A>G]	Asp246Gly	NA	NA
54	ydhR	MG_AZM_2	AZM	2	SNV	1	C	1746861	54	100	39.1667	AAC74737.1:c.162C>T		NA	NA
62	ydhV	MG_AZM_2	AZM	2	SNV	1	C	1752400	62	100	39.2903	AAC74743.1:c.1431G>A		NA	NA
61	ydiJ	MG_AZM_2	AZM	2	SNV	1	T	1767721	61	100	39.5574	AAC74757.1:c.965A>G	Asn322Ser	NA	NA
87	ydiK	MG_AZM_2	AZM	2	SNV	1	A	1769200	88	98.8636	39.2644	AAC74758.1:c.127A>G	Thr43Ala	NA	NA
65	ydiM	MG_AZM_2	AZM	2	SNV	1	C	1771082	65	100	39.2769	AAC74760.1:c.12C>T		NA	NA
83	ydjH	MG_AZM_2	AZM	2	Insertion	1	-	1856394	84	98.8095	38.6988	AAC74842.2:c.535_536insA	Thr179fs	NA	NA
70	ydjI	MG_AZM_2	AZM	2	SNV	1	C	1857409	70	100	39.3143	AAC74843.1:c.361G>A	Asp121Asn	NA	NA
86	yeaG	MG_AZM_2	AZM	2	SNV	1	C	1868497	86	100	39.093	AAC74853.1:c.1590C>A		NA	NA
92	yeaI	MG_AZM_2	AZM	2	SNV	1	A	1871388	92	100	39.3804	AAC74855.1:c.1004A>G	Asn335Ser	NA	NA
67	yeaP	MG_AZM_2	AZM	2	SNV	1	G	1878417	67	100	39.209	AAC74864.2:c.703G>A	Val235Ile	NA	NA
74	yeaV	MG_AZM_2	AZM	2	SNV	1	G	1884116	76	97.3684	39.0946	AAC74871.1:c.929G>A	Ser310Asn	NA	NA
60	yeaX	MG_AZM_2	AZM	2	Deletion	1	C	1886563	62	96.7742	38.7667	AAC74873.1:c.719delC	Arg241fs	NA	NA
62	yebO	MG_AZM_2	AZM	2	SNV	1	T	1908307	62	100	39.1774	AAC74895.1:c.242A>G	Lys81Arg	NA	NA
78	yebY	MG_AZM_2	AZM	2	SNV	1	C	1923449	78	100	39.4744	AAC74909.1:c.258G>T		NA	NA
56	yecA	MG_AZM_2	AZM	2	SNV	1	A	1991299	57	98.2456	39.2679	AAC74978.1:c.321T>C		NA	NA
75	yecS	MG_AZM_2	AZM	2	SNV	1	C	1998066	80	93.75	39.4533	AAC74985.1:c.414G>T	Leu138Phe	NA	NA
63	yedE	MG_AZM_2	AZM	2	SNV	1	T	2008527	63	100	39.254	AAC74996.1:c.251T>C	Ile84Thr	NA	NA
57	yedN	MG_AZM_2	AZM	2	SNV	1	A	2012220	57	100	39.5965	yedN:c.132T>A	Ser44Arg	NA	NA
83	yedW	MG_AZM_2	AZM	2	SNV	1	C	2038206	83	100	39.3253	AAC75035.2:c.618G>A		NA	NA
65	yeeR	MG_AZM_2	AZM	2	Insertion	1	-	2075900	71	91.5493	39.2	AAC75062.2:c.1121_1122insT	Tyr375fs	NA	NA
77	yegD	MG_AZM_2	AZM	2	SNV	1	T	2148644	77	100	39.4156	AAC75130.2:c.971T>C	Leu324Pro	NA	NA
81	yehL	MG_AZM_2	AZM	2	SNV	1	G	2205154	81	100	39.4568	AAC75180.2:c.559G>A	Ala187Thr	NA	NA
73	yeiI	MG_AZM_2	AZM	2	SNV	1	A	2252308	73	100	39.1096	AAC75221.1:c.609A>G		NA	NA
48	yejH	MG_AZM_2	AZM	2	Insertion	1	-	2281783	50	96	39.4792	AAC75245.1:c.1151_1152insC	Ala386fs	NA	NA
85	yejO	MG_AZM_2	AZM	2	SNV	1	A	2288044	85	100	39.4471	yejO:c.938T>C	Val313Ala	NA	NA
56	yfaS	MG_AZM_2	AZM	2	SNV	1	A	2333224	56	100	39.125	yfaS:c.1179T>G	Ser393Arg	NA	NA
94	yfbR	MG_AZM_2	AZM	2	SNV	1	C	2409283	94	100	38.766	AAC75351.1:c.422C>T	Ala141Val	NA	NA
89	yfcI	MG_AZM_2	AZM	2	SNV	1	A	2423271	89	100	39.2022	AAC75365.1:c.269T>C	Leu90Ser	NA	NA
73	yfeY	MG_AZM_2	AZM	2	SNV	1	C	2551175	73	100	39.2055	AAC75485.1:c.42G>T	Met14Ile	NA	NA
75	yfhH	MG_AZM_2	AZM	2	SNV	1	A	2699559	75	100	39.6	AAC75614.2:c.801A>G		NA	NA
82	yfhM	MG_AZM_2	AZM	2	SNV	1	T	2648205	82	100	39.7439	AAC75573.1:c.4083A>G		NA	NA
67	yfjH	MG_AZM_2	AZM	2	SNV	1	G	2757923	67	100	39.2836	AAC75671.1:c.678C>T		NA	NA
53	yfjI	MG_AZM_2	AZM	2	SNV	1	T	2759395	53	100	39.4717	AAC75673.1:c.411T>C		NA	NA
60	yfjL	MG_AZM_2	AZM	2	Insertion	1	-	2763863	62	96.7742	39.3667	AAC75676.1:c.1291_1292insA	Ile431fs	NA	NA
74	yfjR	MG_AZM_2	AZM	2	SNV	1	C	2770270	74	100	38.9054	AAC75682.1:c.568C>A	Gln190Lys	NA	NA
69	ygaP	MG_AZM_2	AZM	2	SNV	1	G	2797870	69	100	39	AAC75715.1:c.351G>T		NA	NA
78	ygbL	MG_AZM_2	AZM	2	SNV	1	A	2864061	78	100	39.2179	AAC75780.1:c.469A>T	Asn157Tyr	NA	NA
80	ygcP	MG_AZM_2	AZM	2	SNV	1	T	2894501	82	97.561	39.4625	AAC75810.1:c.306T>G	Phe102Leu	NA	NA
83	ygdH	MG_AZM_2	AZM	2	SNV	1	C	2926543	83	100	39.2289	AAC75837.1:c.236C>A	Pro79His	NA	NA
77	ygeO	MG_AZM_2	AZM	2	SNV	1	A	2996023	78	98.7179	39.7013	ygeO:c.338T>C	Phe113Ser	NA	NA
71	ygeQ	MG_AZM_2	AZM	2	SNV	1	A	2998433	71	100	39.2535	ygeQ:c.396T>C		NA	NA
73	ygfK	MG_AZM_2	AZM	2	Deletion	1	A	3017519	76	96.0526	37.1233	AAC75916.1:c.1460delA	Glu487fs	NA	NA
61	ygfT	MG_AZM_2	AZM	2	SNV	1	G	3029296	61	100	39.2623	AAC75925.2:c.1636C>T	Pro546Ser	NA	NA
70	yghJ	MG_AZM_2	AZM	2	SNV	1	T	3114569	70	100	39.4857	AAT48156.1:c.4544A>T	His1515Leu	NA	NA
70	ygiM	MG_AZM_2	AZM	2	SNV	1	T	3201305	70	100	38.9429	AAC76091.1:c.99T>A	Asn33Lys	NA	NA
115	yhcD	MG_AZM_2	AZM	2	SNV	1	T	3364231	115	100	39.4783	AAC76248.1:c.1425T>C		NA	NA
96	yhdU	MG_AZM_2	AZM	2	SNV	1	T	3412798	96	100	39.1354	AAC76295.1:c.178T>G	*60Gly	NA	NA
83	yheS	MG_AZM_2	AZM	2	SNV	1	A	3481965	84	98.8095	39.1807	AAC76377.1:c.677A>T	Glu226Val	NA	NA
101	yhfT	MG_AZM_2	AZM	2	SNV	1	G	3506228	101	100	39.297	AAC76402.1:c.1109C>T	Ala370Val	NA	NA
89	yhiL	MG_AZM_2	AZM	2	SNV	1	T	3633843	89	100	39.3708	yhiL:c.616A>G	Ile206Val	NA	NA
88	yhjV	MG_AZM_2	AZM	2	SNV	1	C	3701280	88	100	39.0909	AAC76564.1:c.718C>T	Leu240Phe	NA	NA
86	yibG	MG_AZM_2	AZM	2	SNV	1	T	3768275	86	100	39.1628	AAC76620.1:c.99T>C		NA	NA
74	yigA	MG_AZM_2	AZM	2	SNV	1	A	3996039	74	100	39.2568	AAC76813.1:c.457A>G	Ile153Val	NA	NA
116	yihM	MG_AZM_2	AZM	2	SNV	1	T	4062099	116	100	39.0345	AAC76870.1:c.935T>C	Val312Ala	NA	NA
60	yihQ	MG_AZM_2	AZM	2	SNV	1	T	4068951	60	100	39.6167	AAC76875.1:c.326A>C	Asn109Thr	NA	NA
89	yihT	MG_AZM_2	AZM	2	SNV	1	G	4072287	89	100	39.4045	AAD13443.1:c.365C>A	Ala122Asp	NA	NA
42	yjbI	MG_AZM_2	AZM	2	SNV	1	G	4251954	42	100	39.119	yjbI:c.1252G>A	Val418Ile	NA	NA
88	yjcD	MG_AZM_2	AZM	2	SNV	1	G	4279571	88	100	39.2159	AAC77034.1:c.1093G>T	Ala365Ser	NA	NA
72	yjcE	MG_AZM_2	AZM	2	SNV	1	G	4280208	72	100	38.7917	AAC77035.1:c.229G>T	Glu77*	NA	NA
87	yjcF	MG_AZM_2	AZM	2	SNV	1	A	4282097	87	100	39.069	AAC77036.1:c.979T>C	Ser327Pro	NA	NA
91	yjdP	MG_AZM_2	AZM	2	SNV	1	T	4313893	92	98.913	39.4066	AAT48239.1:c.26T>G	Leu9*	NA	NA
72	yjgL	MG_AZM_2	AZM	2	SNV	1	A	4475710	72	100	39.3889	AAC77210.2:c.274A>G	Lys92Glu	NA	NA
86	yjhB	MG_AZM_2	AZM	2	Deletion	1	A	4504897	88	97.7273	39.2907	AAC77235.2:c.840delA	Ala283fs	NA	NA
122	yjhC	MG_AZM_2	AZM	2	SNV	1	G	4505791	122	100	39.4754	AAC77236.2:c.505G>A	Gly169Arg	NA	NA
65	yjiM	MG_AZM_2	AZM	2	SNV	1	G	4565253	65	100	39.1846	AAC77291.2:c.598C>A	Leu200Met	NA	NA
89	yjjI	MG_AZM_2	AZM	2	SNV	1	G	4616914	89	100	39.2921	AAC77333.1:c.152C>T	Ala51Val	NA	NA
79	yjjJ	MG_AZM_2	AZM	2	SNV	1	C	4622676	79	100	39.1266	AAC77338.1:c.908C>A	Ser303Tyr	NA	NA
59	ynaI	MG_AZM_2	AZM	2	Deletion	1	G	1395126	62	95.1613	39.0678	AAC74412.1:c.797delC	Pro266fs	NA	NA
85	yneF	MG_AZM_2	AZM	2	SNV	1	A	1611759	86	98.8372	39.3882	AAC74595.1:c.96T>C		NA	NA
87	yneO	MG_AZM_2	AZM	2	SNV	1	A	1597682	88	98.8636	39.2644	yneO:c.306T>C		NA	NA
45	ynfH	MG_AZM_2	AZM	2	SNV	1	G	1663897	45	100	39.3333	AAC74662.1:c.289G>T	Gly97Cys	NA	NA
59	ynfL	MG_AZM_2	AZM	2	SNV	1	G	1669129	59	100	39.1017	AAC74667.1:c.464C>T	Pro155Leu	NA	NA
62	yniA	MG_AZM_2	AZM	2	SNV	1	A	1807974	62	100	39.4194	AAC74795.1:c.179A>G	Asp60Gly	NA	NA
57	yoaE	MG_AZM_2	AZM	2	SNV	1	C	1900996	57	100	39.5439	AAC74886.1:c.590G>A	Gly197Asp	NA	NA
87	yobA	MG_AZM_2	AZM	2	SNV	1	A	1924929	87	100	39.1609	AAC74911.1:c.41T>A	Ile14Asn	NA	NA
75	yohF	MG_AZM_2	AZM	2	SNV	1	A	2226744	76	98.6842	39.1867	AAC75198.1:c.527T>C	Ile176Thr	NA	NA
68	ypdE	MG_AZM_2	AZM	2	SNV	1	A	2504592	70	97.1429	39	AAC75443.1:c.956T>C	Ile319Thr	NA	NA
58	ypjC	MG_AZM_2	AZM	2	SNV	1	T	2784508	58	100	39.1207	ypjC:c.504A>G		NA	NA
107	yraJ	MG_AZM_2	AZM	2	SNV	1	G	3290519	107	100	39.2617	AAC76178.1:c.1706G>A	Ser569Asn	NA	NA
74	yraQ	MG_AZM_2	AZM	2	SNV	1	A	3298051	74	100	38.9595	AAC76185.1:c.88T>G	Trp30Gly	NA	NA
53	ytfB	MG_AZM_2	AZM	2	SNV	1	T	4428615	54	98.1481	38.9434	AAC77163.2:c.103A>T	Ile35Phe	NA	NA
79	ytfE	MG_AZM_2	AZM	2	SNV	1	C	4431564	79	100	39.3038	AAC77166.1:c.420G>A	Met140Ile	NA	NA
82	ytfR	MG_AZM_2	AZM	2	SNV	1	G	4451595	82	100	39	AAT48244.1:c.538G>T	Glu180*	NA	NA
6	acrR	MG_AZM_3	AZM	3	INDEL	NA			NA	NA	NA			NA	NA
130	acrB	MG_AZM_4	AZM	4	SNV	1	T	484151	131	99.2366	38.9308	AAC73564.1:c.253A>T	Thr85Ser	NA	NA
15	acrR	MG_AZM_4	AZM	4	INDEL	NA			NA	NA	NA			NA	NA
92	yedV	MG_AZM_4	AZM	4	SNV	1	A	2037272	92	100	39.4239	AAC75034.1:c.881T>G	Phe294Cys	NA	NA
5	yqiJ	MG_AZM_4	AZM	4	INDEL	NA			NA	NA	NA			NA	NA
74	acrR	MG_AZM_5	AZM	5	SNV	1	C	486307	74	100	39.2027	AAC73566.1:c.547C>T	Gln183*	NA	NA
NA	rplV	MG_AZM_5	AZM	5	Deletion	9	ATGCGCTTC	3449980..3449988	NA	92.7885	NA	NA	NA	NA	NA
90	sdhA	MG_AZM_5	AZM	5	SNV	1	T	756010	90	100	39.6333	AAC73817.1:c.104T>G	Leu35Arg	NA	NA
135	acrR	MG_AZM_6	AZM	6	SNV	1	A	485773	135	100	39.0889	AAC73566.1:c.13A>G	Thr5Ala	NA	NA
NA	rrlA	MG_AZM_6	AZM	6	Deletion	12	TGAGGCATGCTG	4038741..4038752	NA	100	NA	NA	NA	NA	NA
11	acrR	MG_AZM_7	AZM	7	INDEL	NA			NA	NA	NA			NA	NA
59	pitA	MG_AZM_7	AZM	7	SNV	1	A	3637721	59	100	39.3051	AAC76518.1:c.80A>C	Glu27Ala	NA	NA
74	rrlH	MG_AZM_7	AZM	7	SNV	1	C	226991	74	100	39			NA	NA
NA	acrB	MG_AZM_8	AZM	8	Deletion	6	CGTACG	482254..482259	NA	92	NA	NA	NA	NA	NA
10	acrR	MG_AZM_8	AZM	8	INDEL	NA			NA	NA	NA			NA	NA
5	ydiF	MG_AZM_8	AZM	8	INDEL	NA			NA	NA	NA			NA	NA
NA	hipA	MG_AZM_8	AZM	8	Duplication	7488	NA	NA	NA	NA	NA	NA	NA	1	1.09e-08
NA	hipB	MG_AZM_8	AZM	8	Duplication	7488	NA	NA	NA	NA	NA	NA	NA	1	1.09e-08
NA	yneO	MG_AZM_8	AZM	8	Duplication	7488	NA	NA	NA	NA	NA	NA	NA	1	1.09e-08
NA	lsrK	MG_AZM_8	AZM	8	Duplication	16234	NA	NA	NA	NA	NA	NA	NA	1	3.36e-08
NA	lsrR	MG_AZM_8	AZM	8	Duplication	16234	NA	NA	NA	NA	NA	NA	NA	1	3.36e-08
NA	lsrA	MG_AZM_8	AZM	8	Duplication	16234	NA	NA	NA	NA	NA	NA	NA	1	3.36e-08
NA	lsrC	MG_AZM_8	AZM	8	Duplication	16234	NA	NA	NA	NA	NA	NA	NA	1	3.36e-08
NA	lsrD	MG_AZM_8	AZM	8	Duplication	16234	NA	NA	NA	NA	NA	NA	NA	1	3.36e-08
NA	lsrB	MG_AZM_8	AZM	8	Duplication	16234	NA	NA	NA	NA	NA	NA	NA	1	3.36e-08
NA	lsrF	MG_AZM_8	AZM	8	Duplication	16234	NA	NA	NA	NA	NA	NA	NA	1	3.36e-08
NA	lsrG	MG_AZM_8	AZM	8	Duplication	16234	NA	NA	NA	NA	NA	NA	NA	1	3.36e-08
NA	tam	MG_AZM_8	AZM	8	Duplication	16234	NA	NA	NA	NA	NA	NA	NA	1	3.36e-08
NA	yneE	MG_AZM_8	AZM	8	Duplication	16234	NA	NA	NA	NA	NA	NA	NA	1	3.36e-08
NA	uxaB	MG_AZM_8	AZM	8	Duplication	16234	NA	NA	NA	NA	NA	NA	NA	1	3.36e-08
NA	yneF	MG_AZM_8	AZM	8	Duplication	16234	NA	NA	NA	NA	NA	NA	NA	1	3.36e-08
NA	yneG	MG_AZM_8	AZM	8	Duplication	16234	NA	NA	NA	NA	NA	NA	NA	1	3.36e-08
NA	glsB	MG_AZM_8	AZM	8	Duplication	16234	NA	NA	NA	NA	NA	NA	NA	1	3.36e-08
NA	yneJ	MG_AZM_8	AZM	8	Duplication	10010	NA	NA	NA	NA	NA	NA	NA	1	2e-08
NA	yneK	MG_AZM_8	AZM	8	Duplication	10010	NA	NA	NA	NA	NA	NA	NA	1	2e-08
NA	ydeA	MG_AZM_8	AZM	8	Duplication	10010	NA	NA	NA	NA	NA	NA	NA	1	2e-08
NA	marC	MG_AZM_8	AZM	8	Duplication	10010	NA	NA	NA	NA	NA	NA	NA	1	2e-08
NA	marR	MG_AZM_8	AZM	8	Duplication	10010	NA	NA	NA	NA	NA	NA	NA	1	2e-08
NA	marA	MG_AZM_8	AZM	8	Duplication	10010	NA	NA	NA	NA	NA	NA	NA	1	2e-08
NA	marB	MG_AZM_8	AZM	8	Duplication	10010	NA	NA	NA	NA	NA	NA	NA	1	2e-08
NA	eamA	MG_AZM_8	AZM	8	Duplication	10010	NA	NA	NA	NA	NA	NA	NA	1	2e-08
NA	ydeE	MG_AZM_8	AZM	8	Duplication	10010	NA	NA	NA	NA	NA	NA	NA	1	2e-08
NA	yneM	MG_AZM_8	AZM	8	Duplication	10010	NA	NA	NA	NA	NA	NA	NA	1	2e-08
NA	dgcZ	MG_AZM_8	AZM	8	Duplication	10010	NA	NA	NA	NA	NA	NA	NA	1	2e-08
NA	ydeI	MG_AZM_8	AZM	8	Duplication	10010	NA	NA	NA	NA	NA	NA	NA	1	2e-08
NA	mgrR	MG_AZM_8	AZM	8	Duplication	10010	NA	NA	NA	NA	NA	NA	NA	1	2e-08
NA	ydeJ	MG_AZM_8	AZM	8	Duplication	3848	NA	NA	NA	NA	NA	NA	NA	1	1.6e-07
NA	dcp	MG_AZM_8	AZM	8	Duplication	3848	NA	NA	NA	NA	NA	NA	NA	1	1.6e-07
NA	ydfG	MG_AZM_8	AZM	8	Duplication	3848	NA	NA	NA	NA	NA	NA	NA	1	1.6e-07
NA	ydfZ	MG_AZM_8	AZM	8	Duplication	4448	NA	NA	NA	NA	NA	NA	NA	1	1.07e-07
NA	ydfI	MG_AZM_8	AZM	8	Duplication	4448	NA	NA	NA	NA	NA	NA	NA	1	1.07e-07
NA	stfQ	MG_AZM_8	AZM	8	Duplication	1049	NA	NA	NA	NA	NA	NA	NA	0.983385	1.85e-07
NA	ynfO	MG_AZM_8	AZM	8	Duplication	1168	NA	NA	NA	NA	NA	NA	NA	1	9.17e-08
NA	ynfN	MG_AZM_8	AZM	8	Duplication	971	NA	NA	NA	NA	NA	NA	NA	1	2.71e-07
NA	cspI	MG_AZM_8	AZM	8	Duplication	971	NA	NA	NA	NA	NA	NA	NA	1	2.71e-07
NA	rzpQ	MG_AZM_8	AZM	8	Duplication	1831	NA	NA	NA	NA	NA	NA	NA	1	1.77e-07
NA	rzoQ	MG_AZM_8	AZM	8	Duplication	1831	NA	NA	NA	NA	NA	NA	NA	1	1.77e-07
NA	rrrQ	MG_AZM_8	AZM	8	Duplication	1831	NA	NA	NA	NA	NA	NA	NA	1	1.77e-07
NA	ydfR	MG_AZM_8	AZM	8	Duplication	1831	NA	NA	NA	NA	NA	NA	NA	1	1.77e-07
NA	essQ	MG_AZM_8	AZM	8	Duplication	1831	NA	NA	NA	NA	NA	NA	NA	1	1.77e-07
NA	cspB	MG_AZM_8	AZM	8	Duplication	5286	NA	NA	NA	NA	NA	NA	NA	1	6.26e-08
NA	cspF	MG_AZM_8	AZM	8	Duplication	5286	NA	NA	NA	NA	NA	NA	NA	1	6.26e-08
NA	quuQ	MG_AZM_8	AZM	8	Duplication	5286	NA	NA	NA	NA	NA	NA	NA	1	6.26e-08
NA	ydfU	MG_AZM_8	AZM	8	Duplication	5286	NA	NA	NA	NA	NA	NA	NA	1	6.26e-08
NA	rem	MG_AZM_8	AZM	8	Duplication	5286	NA	NA	NA	NA	NA	NA	NA	1	6.26e-08
NA	hokD	MG_AZM_8	AZM	8	Duplication	5286	NA	NA	NA	NA	NA	NA	NA	1	6.26e-08
NA	relE	MG_AZM_8	AZM	8	Duplication	5286	NA	NA	NA	NA	NA	NA	NA	1	6.26e-08
NA	relB	MG_AZM_8	AZM	8	Duplication	5286	NA	NA	NA	NA	NA	NA	NA	1	6.26e-08
NA	ydfV	MG_AZM_8	AZM	8	Duplication	5286	NA	NA	NA	NA	NA	NA	NA	1	6.26e-08
NA	flxA	MG_AZM_8	AZM	8	Duplication	638	NA	NA	NA	NA	NA	NA	NA	1	5.57e-08
42	envZ	MG_AZMCHL_1	AZMCHL	1	SNV	1	G	3535394	42	100	38.8095	AAC76429.1:c.475C>T	Pro159Ser	NA	NA
49	pitA	MG_AZMCHL_1	AZMCHL	1	SNV	1	A	3639140	49	100	38.7551	AAC76518.1:c.1499A>C	*500Ser	NA	NA
88	acrR	MG_AZMCHL_2	AZMCHL	2	SNV	1	T	486232	88	100	39.1023	AAC73566.1:c.472T>G	Leu158Val	NA	NA
86	marR	MG_AZMCHL_2	AZMCHL	2	SNV	1	T	1619256	86	100	38.8605	AAC74603.2:c.137T>A	Leu46His	NA	NA
107	ompR	MG_AZMCHL_2	AZMCHL	2	Insertion	1	-	3536262	111	96.3964	38.6449	AAC76430.1:c.323_324insT	Arg110fs	NA	NA
94	rpoB	MG_AZMCHL_2	AZMCHL	2	SNV	1	C	4182595	94	100	39.1383	AAC76961.1:c.1351C>A	Arg451Ser	NA	NA
NA	yrdE	MG_AZMCHL_2	AZMCHL	2	Duplication	468	NA	NA	NA	NA	NA	NA	NA	1	1.48e-07
NA	zntR	MG_AZMCHL_2	AZMCHL	2	Duplication	676	NA	NA	NA	NA	NA	NA	NA	1	8.41e-08
NA	rplR	MG_AZMCHL_2	AZMCHL	2	Duplication	720	NA	NA	NA	NA	NA	NA	NA	1	1.25e-07
NA	rplP	MG_AZMCHL_2	AZMCHL	2	Duplication	1309	NA	NA	NA	NA	NA	NA	NA	1	7.64e-07
NA	rpsC	MG_AZMCHL_2	AZMCHL	2	Duplication	1309	NA	NA	NA	NA	NA	NA	NA	1	7.64e-07
NA	yhhY	MG_AZMCHL_2	AZMCHL	2	Duplication	878	NA	NA	NA	NA	NA	NA	NA	1	1.06e-06
NA	ryhB	MG_AZMCHL_2	AZMCHL	2	Duplication	878	NA	NA	NA	NA	NA	NA	NA	1	1.06e-06
66	clpP	MG_AZMCHL_4	AZMCHL	4	SNV	1	C	457002	66	100	38.9848	AAC73540.1:c.326C>A	Ala109Glu	NA	NA
55	marR	MG_AZMCHL_4	AZMCHL	4	SNV	1	G	1619403	55	100	38.8727	AAC74603.2:c.284G>A	Gly95Asp	NA	NA
51	ompR	MG_AZMCHL_4	AZMCHL	4	SNV	1	G	3536497	51	100	39.2745	AAC76430.1:c.88C>T	Gln30*	NA	NA
NA	atpE	MG_AZMCHL_5	AZMCHL	5	Deletion	245	ACAGCAGATCCATATTCAGGTTTTCCATGACAGTCTCCAGTTTGTTTCAGTTAAAACGTAGTAGTGTTGGTAAATTAATGTTCTTCAGACGCCATCGACAGATAGACGATCGTCAGAACCATGAAGATGAAGGCTTGCAGCGTAATGATCAGGATGTGGAAAATGGCCCACGGCACATTCAGGATCCACTGTGACCACCACGGCAACAGACCAGCAATCAGAATGAAAATCAGCTCACCGGCATA	3921162..3921406	NA	95.8763	NA	NA	NA	NA	NA
95	marR	MG_AZMCHL_5	AZMCHL	5	SNV	1	G	1619367	95	100	38.9579	AAC74603.2:c.248G>A	Trp83*	NA	NA
105	ompR	MG_AZMCHL_5	AZMCHL	5	SNV	1	C	3536020	107	98.1308	39.3048	AAC76430.1:c.565G>C	Ala189Pro	NA	NA
12	rssB	MG_AZMCHL_5	AZMCHL	5	INDEL	NA			NA	NA	NA			NA	NA
NA	yegP	MG_AZMCHL_5	AZMCHL	5	Duplication	391	NA	NA	NA	NA	NA	NA	NA	0.972973	2.44e-07
NA	yohO	MG_AZMCHL_5	AZMCHL	5	Duplication	334	NA	NA	NA	NA	NA	NA	NA	1	7.46e-08
NA	yeiW	MG_AZMCHL_5	AZMCHL	5	Duplication	477	NA	NA	NA	NA	NA	NA	NA	1	2.14e-06
NA	tfaS	MG_AZMCHL_5	AZMCHL	5	Duplication	409	NA	NA	NA	NA	NA	NA	NA	1	2.35e-07
NA	yfdM	MG_AZMCHL_5	AZMCHL	5	Duplication	475	NA	NA	NA	NA	NA	NA	NA	0.985185	1.19e-06
NA	ypdJ	MG_AZMCHL_5	AZMCHL	5	Duplication	499	NA	NA	NA	NA	NA	NA	NA	1	5.67e-07
NA	glmY	MG_AZMCHL_5	AZMCHL	5	Duplication	397	NA	NA	NA	NA	NA	NA	NA	1	1.03e-06
NA	rnlB	MG_AZMCHL_5	AZMCHL	5	Duplication	437	NA	NA	NA	NA	NA	NA	NA	1	2.35e-06
NA	yfjX	MG_AZMCHL_5	AZMCHL	5	Duplication	741	NA	NA	NA	NA	NA	NA	NA	0.993464	1.2e-06
NA	ypjJ	MG_AZMCHL_5	AZMCHL	5	Duplication	387	NA	NA	NA	NA	NA	NA	NA	1	2.5e-06
NA	ispF	MG_AZMCHL_5	AZMCHL	5	Duplication	880	NA	NA	NA	NA	NA	NA	NA	0.979167	3.83e-07
NA	omrB	MG_AZMCHL_5	AZMCHL	5	Duplication	623	NA	NA	NA	NA	NA	NA	NA	1	5.68e-07
54	clpX	MG_AZMCHL_6	AZMCHL	6	Deletion	1	G	458527	55	98.1818	38.2407	AAC73541.1:c.1102delG	Gly368fs	NA	NA
81	marR	MG_AZMCHL_6	AZMCHL	6	Deletion	1	T	1619279	81	100	37.9877	AAC74603.2:c.160delT	Cys54fs	NA	NA
NA	ompR	MG_AZMCHL_6	AZMCHL	6	Deletion	72	CCAGCAGTTCACGCGGGTTAAACGGTTTTGGAATGTAGTCGTCAGCGCCAATCTCCAGGCCTACGATACGGT	3536245..3536316	NA	91.8033	NA	NA	NA	NA	NA
56	pitA	MG_AZMCHL_6	AZMCHL	6	SNV	1	T	3637736	56	100	39.1786	AAC76518.1:c.95T>A	Phe32Tyr	NA	NA
43	yeaN	MG_AZMCHL_6	AZMCHL	6	SNV	1	T	1876263	43	100	39.3953	AAC74861.1:c.591T>G	Ser197Arg	NA	NA
53	yhbX	MG_AZMCHL_6	AZMCHL	6	SNV	1	T	3320191	53	100	38.717	AAC76206.2:c.1423A>C	Thr475Pro	NA	NA
NA	yohO	MG_AZMCHL_6	AZMCHL	6	Duplication	347	NA	NA	NA	NA	NA	NA	NA	1	2.58e-06
NA	gtrA	MG_AZMCHL_6	AZMCHL	6	Duplication	1146	NA	NA	NA	NA	NA	NA	NA	1	4.89e-07
NA	tfaS	MG_AZMCHL_6	AZMCHL	6	Duplication	448	NA	NA	NA	NA	NA	NA	NA	1	1.15e-07
NA	yfdY	MG_AZMCHL_6	AZMCHL	6	Duplication	753	NA	NA	NA	NA	NA	NA	NA	1	7.61e-07
NA	valU	MG_AZMCHL_6	AZMCHL	6	Duplication	353	NA	NA	NA	NA	NA	NA	NA	1	1.01e-06
NA	valX	MG_AZMCHL_6	AZMCHL	6	Duplication	353	NA	NA	NA	NA	NA	NA	NA	1	1.01e-06
NA	ypjJ	MG_AZMCHL_6	AZMCHL	6	Duplication	916	NA	NA	NA	NA	NA	NA	NA	1	7.63e-07
NA	yfjZ	MG_AZMCHL_6	AZMCHL	6	Duplication	916	NA	NA	NA	NA	NA	NA	NA	1	7.63e-07
NA	argQ	MG_AZMCHL_6	AZMCHL	6	Duplication	550	NA	NA	NA	NA	NA	NA	NA	1	8.93e-07
NA	omrB	MG_AZMCHL_6	AZMCHL	6	Duplication	395	NA	NA	NA	NA	NA	NA	NA	1	2.52e-06
67	mzrA	MG_AZMCHL_7	AZMCHL	7	Deletion	1	C	3248591	70	95.7143	38	AAC76131.1:c.153delC	Asp51fs	NA	NA
NA	yibS	MG_AZMCHL_7	AZMCHL	7	Duplication	306	NA	NA	NA	NA	NA	NA	NA	1	3.25e-06
5	acrR	MG_AZMCHL_8	AZMCHL	8	INDEL	NA			NA	NA	NA			NA	NA
89	atpB	MG_AZMCHL_8	AZMCHL	8	Deletion	1	G	3921948	97	91.7526	38.427	AAC76761.1:c.104delC	Pro35fs	NA	NA
81	marR	MG_AZMCHL_8	AZMCHL	8	SNV	1	C	1619468	82	98.7805	38.5556	AAC74603.2:c.349C>T	Gln117*	NA	NA
94	ompR	MG_AZMCHL_8	AZMCHL	8	SNV	1	A	3536229	94	100	38.9681	AAC76430.1:c.356T>C	Val119Ala	NA	NA
15	pitA	MG_AZMCHL_8	AZMCHL	8	INDEL	NA			NA	NA	NA			NA	NA
14	yifE	MG_AZMCHL_8	AZMCHL	8	INDEL	NA			NA	NA	NA			NA	NA
53	acrR	MG_AZMFEP_1	AZMFEP	1	SNV	1	C	485774	53	100	38.6792	AAC73566.1:c.14C>A	Thr5Asn	NA	NA
51	atpB	MG_AZMFEP_1	AZMFEP	1	Insertion	1	-	3921948	54	94.4444	39	AAC76761.1:c.104_105insC	Ala36fs	NA	NA
NA	hipA	MG_AZMFEP_1	AZMFEP	1	Duplication	7502	NA	NA	NA	NA	NA	NA	NA	1	2.22e-08
NA	hipB	MG_AZMFEP_1	AZMFEP	1	Duplication	7502	NA	NA	NA	NA	NA	NA	NA	1	2.22e-08
NA	yneO	MG_AZMFEP_1	AZMFEP	1	Duplication	7502	NA	NA	NA	NA	NA	NA	NA	1	2.22e-08
NA	lsrK	MG_AZMFEP_1	AZMFEP	1	Duplication	17760	NA	NA	NA	NA	NA	NA	NA	1	2.42e-08
NA	lsrR	MG_AZMFEP_1	AZMFEP	1	Duplication	17760	NA	NA	NA	NA	NA	NA	NA	1	2.42e-08
NA	lsrA	MG_AZMFEP_1	AZMFEP	1	Duplication	17760	NA	NA	NA	NA	NA	NA	NA	1	2.42e-08
NA	lsrC	MG_AZMFEP_1	AZMFEP	1	Duplication	17760	NA	NA	NA	NA	NA	NA	NA	1	2.42e-08
NA	lsrD	MG_AZMFEP_1	AZMFEP	1	Duplication	17760	NA	NA	NA	NA	NA	NA	NA	1	2.42e-08
NA	lsrB	MG_AZMFEP_1	AZMFEP	1	Duplication	17760	NA	NA	NA	NA	NA	NA	NA	1	2.42e-08
NA	lsrF	MG_AZMFEP_1	AZMFEP	1	Duplication	17760	NA	NA	NA	NA	NA	NA	NA	1	2.42e-08
NA	lsrG	MG_AZMFEP_1	AZMFEP	1	Duplication	17760	NA	NA	NA	NA	NA	NA	NA	1	2.42e-08
NA	tam	MG_AZMFEP_1	AZMFEP	1	Duplication	17760	NA	NA	NA	NA	NA	NA	NA	1	2.42e-08
NA	yneE	MG_AZMFEP_1	AZMFEP	1	Duplication	17760	NA	NA	NA	NA	NA	NA	NA	1	2.42e-08
NA	uxaB	MG_AZMFEP_1	AZMFEP	1	Duplication	17760	NA	NA	NA	NA	NA	NA	NA	1	2.42e-08
NA	yneF	MG_AZMFEP_1	AZMFEP	1	Duplication	17760	NA	NA	NA	NA	NA	NA	NA	1	2.42e-08
NA	yneG	MG_AZMFEP_1	AZMFEP	1	Duplication	17760	NA	NA	NA	NA	NA	NA	NA	1	2.42e-08
NA	glsB	MG_AZMFEP_1	AZMFEP	1	Duplication	17760	NA	NA	NA	NA	NA	NA	NA	1	2.42e-08
NA	sad	MG_AZMFEP_1	AZMFEP	1	Duplication	17760	NA	NA	NA	NA	NA	NA	NA	1	2.42e-08
NA	yneJ	MG_AZMFEP_1	AZMFEP	1	Duplication	17760	NA	NA	NA	NA	NA	NA	NA	1	2.42e-08
NA	ydeA	MG_AZMFEP_1	AZMFEP	1	Duplication	8501	NA	NA	NA	NA	NA	NA	NA	1	4.34e-08
NA	marC	MG_AZMFEP_1	AZMFEP	1	Duplication	8501	NA	NA	NA	NA	NA	NA	NA	1	4.34e-08
NA	marR	MG_AZMFEP_1	AZMFEP	1	Duplication	8501	NA	NA	NA	NA	NA	NA	NA	1	4.34e-08
NA	marA	MG_AZMFEP_1	AZMFEP	1	Duplication	8501	NA	NA	NA	NA	NA	NA	NA	1	4.34e-08
NA	marB	MG_AZMFEP_1	AZMFEP	1	Duplication	8501	NA	NA	NA	NA	NA	NA	NA	1	4.34e-08
NA	eamA	MG_AZMFEP_1	AZMFEP	1	Duplication	8501	NA	NA	NA	NA	NA	NA	NA	1	4.34e-08
NA	ydeE	MG_AZMFEP_1	AZMFEP	1	Duplication	8501	NA	NA	NA	NA	NA	NA	NA	1	4.34e-08
NA	yneM	MG_AZMFEP_1	AZMFEP	1	Duplication	8501	NA	NA	NA	NA	NA	NA	NA	1	4.34e-08
NA	dgcZ	MG_AZMFEP_1	AZMFEP	1	Duplication	8501	NA	NA	NA	NA	NA	NA	NA	1	4.34e-08
NA	ydeI	MG_AZMFEP_1	AZMFEP	1	Duplication	8501	NA	NA	NA	NA	NA	NA	NA	1	4.34e-08
NA	mgrR	MG_AZMFEP_1	AZMFEP	1	Duplication	8501	NA	NA	NA	NA	NA	NA	NA	1	4.34e-08
NA	ydeJ	MG_AZMFEP_1	AZMFEP	1	Duplication	8323	NA	NA	NA	NA	NA	NA	NA	1	1.29e-08
NA	dcp	MG_AZMFEP_1	AZMFEP	1	Duplication	8323	NA	NA	NA	NA	NA	NA	NA	1	1.29e-08
NA	ydfG	MG_AZMFEP_1	AZMFEP	1	Duplication	8323	NA	NA	NA	NA	NA	NA	NA	1	1.29e-08
NA	rspR	MG_AZMFEP_1	AZMFEP	1	Duplication	8323	NA	NA	NA	NA	NA	NA	NA	1	1.29e-08
NA	ydfZ	MG_AZMFEP_1	AZMFEP	1	Duplication	8323	NA	NA	NA	NA	NA	NA	NA	1	1.29e-08
NA	ydfI	MG_AZMFEP_1	AZMFEP	1	Duplication	8323	NA	NA	NA	NA	NA	NA	NA	1	1.29e-08
NA	pinQ	MG_AZMFEP_1	AZMFEP	1	Duplication	616	NA	NA	NA	NA	NA	NA	NA	0.974619	2.32e-07
NA	stfQ	MG_AZMFEP_1	AZMFEP	1	Duplication	2304	NA	NA	NA	NA	NA	NA	NA	1	2.55e-09
NA	nohQ	MG_AZMFEP_1	AZMFEP	1	Duplication	2304	NA	NA	NA	NA	NA	NA	NA	1	2.55e-09
NA	ynfO	MG_AZMFEP_1	AZMFEP	1	Duplication	2304	NA	NA	NA	NA	NA	NA	NA	1	2.55e-09
NA	ynfN	MG_AZMFEP_1	AZMFEP	1	Duplication	1016	NA	NA	NA	NA	NA	NA	NA	1	4.3e-07
NA	cspI	MG_AZMFEP_1	AZMFEP	1	Duplication	1016	NA	NA	NA	NA	NA	NA	NA	1	4.3e-07
NA	rzpQ	MG_AZMFEP_1	AZMFEP	1	Duplication	1791	NA	NA	NA	NA	NA	NA	NA	1	2.38e-08
NA	rzoQ	MG_AZMFEP_1	AZMFEP	1	Duplication	1791	NA	NA	NA	NA	NA	NA	NA	1	2.38e-08
NA	rrrQ	MG_AZMFEP_1	AZMFEP	1	Duplication	1791	NA	NA	NA	NA	NA	NA	NA	1	2.38e-08
NA	ydfR	MG_AZMFEP_1	AZMFEP	1	Duplication	1791	NA	NA	NA	NA	NA	NA	NA	1	2.38e-08
NA	essQ	MG_AZMFEP_1	AZMFEP	1	Duplication	1791	NA	NA	NA	NA	NA	NA	NA	1	2.38e-08
NA	cspB	MG_AZMFEP_1	AZMFEP	1	Duplication	6009	NA	NA	NA	NA	NA	NA	NA	1	1.67e-09
NA	cspF	MG_AZMFEP_1	AZMFEP	1	Duplication	6009	NA	NA	NA	NA	NA	NA	NA	1	1.67e-09
NA	quuQ	MG_AZMFEP_1	AZMFEP	1	Duplication	6009	NA	NA	NA	NA	NA	NA	NA	1	1.67e-09
NA	ydfU	MG_AZMFEP_1	AZMFEP	1	Duplication	6009	NA	NA	NA	NA	NA	NA	NA	1	1.67e-09
NA	rem	MG_AZMFEP_1	AZMFEP	1	Duplication	6009	NA	NA	NA	NA	NA	NA	NA	1	1.67e-09
NA	hokD	MG_AZMFEP_1	AZMFEP	1	Duplication	6009	NA	NA	NA	NA	NA	NA	NA	1	1.67e-09
NA	relE	MG_AZMFEP_1	AZMFEP	1	Duplication	6009	NA	NA	NA	NA	NA	NA	NA	1	1.67e-09
NA	relB	MG_AZMFEP_1	AZMFEP	1	Duplication	6009	NA	NA	NA	NA	NA	NA	NA	1	1.67e-09
NA	ydfV	MG_AZMFEP_1	AZMFEP	1	Duplication	6009	NA	NA	NA	NA	NA	NA	NA	1	1.67e-09
NA	flxA	MG_AZMFEP_1	AZMFEP	1	Duplication	6009	NA	NA	NA	NA	NA	NA	NA	1	1.67e-09
69	acrR	MG_AZMFEP_2	AZMFEP	2	SNV	1	C	485992	69	100	38.942	AAC73566.1:c.232C>A	Gln78Lys	NA	NA
81	atpA	MG_AZMFEP_2	AZMFEP	2	SNV	1	C	3919446	81	100	38.6914	AAC76757.1:c.412G>T	Glu138*	NA	NA
58	phoQ	MG_AZMFEP_2	AZMFEP	2	SNV	1	G	1189071	59	98.3051	38.9138	AAC74213.1:c.706C>G	Arg236Gly	NA	NA
NA	ymgC	MG_AZMFEP_2	AZMFEP	2	Duplication	464	NA	NA	NA	NA	NA	NA	NA	1	7.13e-07
NA	cspB	MG_AZMFEP_2	AZMFEP	2	Duplication	596	NA	NA	NA	NA	NA	NA	NA	1	1.47e-07
24	acrR	MG_AZMFEP_3	AZMFEP	3	INDEL	NA			NA	NA	NA			NA	NA
39	malM	MG_AZMFEP_3	AZMFEP	3	SNV	1	C	4249757	39	100	38.8718	AAC77007.1:c.204C>G		NA	NA
33	marR	MG_AZMFEP_3	AZMFEP	3	INDEL	NA			NA	NA	NA			NA	NA
11	melB	MG_AZMFEP_3	AZMFEP	3	INDEL	NA			NA	NA	NA			NA	NA
NA	marA	MG_AZMFEP_3	AZMFEP	3	Duplication	1704	NA	NA	NA	NA	NA	NA	NA	1	1.15e-07
NA	marB	MG_AZMFEP_3	AZMFEP	3	Duplication	1704	NA	NA	NA	NA	NA	NA	NA	1	1.15e-07
NA	yneM	MG_AZMFEP_3	AZMFEP	3	Duplication	2291	NA	NA	NA	NA	NA	NA	NA	1	1.81e-07
NA	dgcZ	MG_AZMFEP_3	AZMFEP	3	Duplication	2291	NA	NA	NA	NA	NA	NA	NA	1	1.81e-07
NA	mgrR	MG_AZMFEP_3	AZMFEP	3	Duplication	2291	NA	NA	NA	NA	NA	NA	NA	1	1.81e-07
NA	ydeJ	MG_AZMFEP_3	AZMFEP	3	Duplication	1927	NA	NA	NA	NA	NA	NA	NA	0.963391	1.02e-07
NA	ydfG	MG_AZMFEP_3	AZMFEP	3	Duplication	1457	NA	NA	NA	NA	NA	NA	NA	1	2.03e-07
NA	ydfZ	MG_AZMFEP_3	AZMFEP	3	Duplication	402	NA	NA	NA	NA	NA	NA	NA	1	9.46e-07
NA	stfQ	MG_AZMFEP_3	AZMFEP	3	Duplication	1009	NA	NA	NA	NA	NA	NA	NA	0.983385	7.13e-08
NA	ynfN	MG_AZMFEP_3	AZMFEP	3	Duplication	429	NA	NA	NA	NA	NA	NA	NA	1	4.25e-07
NA	essQ	MG_AZMFEP_3	AZMFEP	3	Duplication	400	NA	NA	NA	NA	NA	NA	NA	1	8.42e-07
NA	cspB	MG_AZMFEP_3	AZMFEP	3	Duplication	786	NA	NA	NA	NA	NA	NA	NA	1	2.01e-07
NA	quuQ	MG_AZMFEP_3	AZMFEP	3	Duplication	1622	NA	NA	NA	NA	NA	NA	NA	1	1.51e-07
NA	rem	MG_AZMFEP_3	AZMFEP	3	Duplication	2048	NA	NA	NA	NA	NA	NA	NA	1	7.04e-08
NA	hokD	MG_AZMFEP_3	AZMFEP	3	Duplication	2048	NA	NA	NA	NA	NA	NA	NA	1	7.04e-08
NA	relE	MG_AZMFEP_3	AZMFEP	3	Duplication	2048	NA	NA	NA	NA	NA	NA	NA	1	7.04e-08
NA	relB	MG_AZMFEP_3	AZMFEP	3	Duplication	2048	NA	NA	NA	NA	NA	NA	NA	1	7.04e-08
NA	ydfV	MG_AZMFEP_3	AZMFEP	3	Duplication	2048	NA	NA	NA	NA	NA	NA	NA	1	7.04e-08
NA	intK	MG_AZMFEP_3	AZMFEP	3	Duplication	876	NA	NA	NA	NA	NA	NA	NA	1	2.6e-07
NA	ydfX	MG_AZMFEP_3	AZMFEP	3	Duplication	876	NA	NA	NA	NA	NA	NA	NA	1	2.6e-07
NA	dicA	MG_AZMFEP_3	AZMFEP	3	Duplication	2177	NA	NA	NA	NA	NA	NA	NA	1	2.3e-07
NA	ydfA	MG_AZMFEP_3	AZMFEP	3	Duplication	2177	NA	NA	NA	NA	NA	NA	NA	1	2.3e-07
NA	ydfB	MG_AZMFEP_3	AZMFEP	3	Duplication	2177	NA	NA	NA	NA	NA	NA	NA	1	2.3e-07
NA	ydfC	MG_AZMFEP_3	AZMFEP	3	Duplication	2177	NA	NA	NA	NA	NA	NA	NA	1	2.3e-07
NA	dicB	MG_AZMFEP_3	AZMFEP	3	Duplication	2177	NA	NA	NA	NA	NA	NA	NA	1	2.3e-07
NA	ydfD	MG_AZMFEP_3	AZMFEP	3	Duplication	2177	NA	NA	NA	NA	NA	NA	NA	1	2.3e-07
NA	dicF	MG_AZMFEP_3	AZMFEP	3	Duplication	2177	NA	NA	NA	NA	NA	NA	NA	1	2.3e-07
54	rcnB	MG_AZMFEP_4	AZMFEP	4	SNV	1	C	2187271	54	100	38.5926	AAC75168.2:c.312C>G	Tyr104*	NA	NA
62	rob	MG_AZMFEP_4	AZMFEP	4	SNV	1	C	4634844	62	100	39.371	AAC77349.1:c.467G>A	Arg156His	NA	NA
77	rpoB	MG_AZMFEP_4	AZMFEP	4	SNV	1	G	4182851	77	100	38.5714	AAC76961.1:c.1607G>T	Gly536Val	NA	NA
NA	cspB	MG_AZMFEP_4	AZMFEP	4	Duplication	501	NA	NA	NA	NA	NA	NA	NA	1	1.06e-07
6	acrR	MG_AZMFEP_5	AZMFEP	5	INDEL	NA			NA	NA	NA			NA	NA
18	marR	MG_AZMFEP_5	AZMFEP	5	INDEL	NA			NA	NA	NA			NA	NA
NA	ymgC	MG_AZMFEP_5	AZMFEP	5	Duplication	393	NA	NA	NA	NA	NA	NA	NA	1	4.49e-07
NA	cspB	MG_AZMFEP_5	AZMFEP	5	Duplication	617	NA	NA	NA	NA	NA	NA	NA	1	1.97e-07
66	atpH	MG_AZMFEP_6	AZMFEP	6	Deletion	2	AC	3920400	73	90.411	37.7879	AAC76758.1:c.3_4delGT	Met1?	NA	NA
89	pitA	MG_AZMFEP_6	AZMFEP	6	SNV	1	G	3638779	89	100	38.8315	AAC76518.1:c.1138G>T	Glu380*	NA	NA
70	rob	MG_AZMFEP_6	AZMFEP	6	SNV	1	C	4634844	70	100	39.0429	AAC77349.1:c.467G>A	Arg156His	NA	NA
20	acrR	MG_AZMFEP_7	AZMFEP	7	INDEL	NA			NA	NA	NA			NA	NA
64	marR	MG_AZMFEP_7	AZMFEP	7	SNV	1	T	1619265	65	98.4615	39.125	AAC74603.2:c.146T>C	Ile49Thr	NA	NA
74	rplD	MG_AZMFEP_7	AZMFEP	7	SNV	1	C	3452091	74	100	39.5405	AAC76344.1:c.196G>A	Gly66Ser	NA	NA
36	rtcB	MG_AZMFEP_7	AZMFEP	7	SNV	1	G	3558048	37	97.2973	39.3611	AAC76446.1:c.32C>T	Ala11Val	NA	NA
NA	insA	MG_AZMFEP_7	AZMFEP	7	Duplication	794	NA	NA	NA	NA	NA	NA	NA	1	3.62e-08
NA	insB1	MG_AZMFEP_7	AZMFEP	7	Duplication	794	NA	NA	NA	NA	NA	NA	NA	1	3.62e-08
10	acrR	MG_AZMFEP_8	AZMFEP	8	INDEL	NA			NA	NA	NA			NA	NA
108	marR	MG_AZMFEP_8	AZMFEP	8	INDEL	NA			NA	NA	NA			NA	NA
NA	marA	MG_AZMFEP_8	AZMFEP	8	Duplication	5421	NA	NA	NA	NA	NA	NA	NA	1	1.38e-08
NA	marB	MG_AZMFEP_8	AZMFEP	8	Duplication	5421	NA	NA	NA	NA	NA	NA	NA	1	1.38e-08
NA	eamA	MG_AZMFEP_8	AZMFEP	8	Duplication	5421	NA	NA	NA	NA	NA	NA	NA	1	1.38e-08
NA	ydeE	MG_AZMFEP_8	AZMFEP	8	Duplication	5421	NA	NA	NA	NA	NA	NA	NA	1	1.38e-08
NA	yneM	MG_AZMFEP_8	AZMFEP	8	Duplication	5421	NA	NA	NA	NA	NA	NA	NA	1	1.38e-08
NA	dgcZ	MG_AZMFEP_8	AZMFEP	8	Duplication	5421	NA	NA	NA	NA	NA	NA	NA	1	1.38e-08
NA	ydeI	MG_AZMFEP_8	AZMFEP	8	Duplication	5421	NA	NA	NA	NA	NA	NA	NA	1	1.38e-08
NA	mgrR	MG_AZMFEP_8	AZMFEP	8	Duplication	5421	NA	NA	NA	NA	NA	NA	NA	1	1.38e-08
NA	ydeJ	MG_AZMFEP_8	AZMFEP	8	Duplication	6202	NA	NA	NA	NA	NA	NA	NA	1	4.21e-08
NA	dcp	MG_AZMFEP_8	AZMFEP	8	Duplication	6202	NA	NA	NA	NA	NA	NA	NA	1	4.21e-08
NA	ydfG	MG_AZMFEP_8	AZMFEP	8	Duplication	6202	NA	NA	NA	NA	NA	NA	NA	1	4.21e-08
NA	rspR	MG_AZMFEP_8	AZMFEP	8	Duplication	6202	NA	NA	NA	NA	NA	NA	NA	1	4.21e-08
NA	ydfZ	MG_AZMFEP_8	AZMFEP	8	Duplication	6202	NA	NA	NA	NA	NA	NA	NA	1	4.21e-08
NA	ydfI	MG_AZMFEP_8	AZMFEP	8	Duplication	6202	NA	NA	NA	NA	NA	NA	NA	1	4.21e-08
NA	stfQ	MG_AZMFEP_8	AZMFEP	8	Duplication	2326	NA	NA	NA	NA	NA	NA	NA	1	1.67e-07
NA	nohQ	MG_AZMFEP_8	AZMFEP	8	Duplication	2326	NA	NA	NA	NA	NA	NA	NA	1	1.67e-07
NA	ynfO	MG_AZMFEP_8	AZMFEP	8	Duplication	2326	NA	NA	NA	NA	NA	NA	NA	1	1.67e-07
NA	ynfN	MG_AZMFEP_8	AZMFEP	8	Duplication	997	NA	NA	NA	NA	NA	NA	NA	1	2.1e-07
NA	cspI	MG_AZMFEP_8	AZMFEP	8	Duplication	997	NA	NA	NA	NA	NA	NA	NA	1	2.1e-07
NA	rzpQ	MG_AZMFEP_8	AZMFEP	8	Duplication	1785	NA	NA	NA	NA	NA	NA	NA	1	1.16e-11
NA	rzoQ	MG_AZMFEP_8	AZMFEP	8	Duplication	1785	NA	NA	NA	NA	NA	NA	NA	1	1.16e-11
NA	rrrQ	MG_AZMFEP_8	AZMFEP	8	Duplication	1785	NA	NA	NA	NA	NA	NA	NA	1	1.16e-11
NA	ydfR	MG_AZMFEP_8	AZMFEP	8	Duplication	1785	NA	NA	NA	NA	NA	NA	NA	1	1.16e-11
NA	essQ	MG_AZMFEP_8	AZMFEP	8	Duplication	1785	NA	NA	NA	NA	NA	NA	NA	1	1.16e-11
NA	cspB	MG_AZMFEP_8	AZMFEP	8	Duplication	5755	NA	NA	NA	NA	NA	NA	NA	1	1.8e-09
NA	cspF	MG_AZMFEP_8	AZMFEP	8	Duplication	5755	NA	NA	NA	NA	NA	NA	NA	1	1.8e-09
NA	quuQ	MG_AZMFEP_8	AZMFEP	8	Duplication	5755	NA	NA	NA	NA	NA	NA	NA	1	1.8e-09
NA	ydfU	MG_AZMFEP_8	AZMFEP	8	Duplication	5755	NA	NA	NA	NA	NA	NA	NA	1	1.8e-09
NA	rem	MG_AZMFEP_8	AZMFEP	8	Duplication	5755	NA	NA	NA	NA	NA	NA	NA	1	1.8e-09
NA	hokD	MG_AZMFEP_8	AZMFEP	8	Duplication	5755	NA	NA	NA	NA	NA	NA	NA	1	1.8e-09
NA	relE	MG_AZMFEP_8	AZMFEP	8	Duplication	5755	NA	NA	NA	NA	NA	NA	NA	1	1.8e-09
NA	relB	MG_AZMFEP_8	AZMFEP	8	Duplication	5755	NA	NA	NA	NA	NA	NA	NA	1	1.8e-09
NA	ydfV	MG_AZMFEP_8	AZMFEP	8	Duplication	5755	NA	NA	NA	NA	NA	NA	NA	1	1.8e-09
NA	flxA	MG_AZMFEP_8	AZMFEP	8	Duplication	5755	NA	NA	NA	NA	NA	NA	NA	1	1.8e-09
NA	intK	MG_AZMFEP_8	AZMFEP	8	Duplication	4151	NA	NA	NA	NA	NA	NA	NA	1	1.95e-08
NA	ydfX	MG_AZMFEP_8	AZMFEP	8	Duplication	4151	NA	NA	NA	NA	NA	NA	NA	1	1.95e-08
NA	dicC	MG_AZMFEP_8	AZMFEP	8	Duplication	4151	NA	NA	NA	NA	NA	NA	NA	1	1.95e-08
NA	dicA	MG_AZMFEP_8	AZMFEP	8	Duplication	4151	NA	NA	NA	NA	NA	NA	NA	1	1.95e-08
NA	ydfA	MG_AZMFEP_8	AZMFEP	8	Duplication	4151	NA	NA	NA	NA	NA	NA	NA	1	1.95e-08
NA	ydfB	MG_AZMFEP_8	AZMFEP	8	Duplication	4151	NA	NA	NA	NA	NA	NA	NA	1	1.95e-08
NA	ydfC	MG_AZMFEP_8	AZMFEP	8	Duplication	4151	NA	NA	NA	NA	NA	NA	NA	1	1.95e-08
NA	dicB	MG_AZMFEP_8	AZMFEP	8	Duplication	4151	NA	NA	NA	NA	NA	NA	NA	1	1.95e-08
NA	ydfD	MG_AZMFEP_8	AZMFEP	8	Duplication	4151	NA	NA	NA	NA	NA	NA	NA	1	1.95e-08
NA	ydfE	MG_AZMFEP_8	AZMFEP	8	Duplication	4151	NA	NA	NA	NA	NA	NA	NA	1	1.95e-08
NA	dicF	MG_AZMFEP_8	AZMFEP	8	Duplication	4151	NA	NA	NA	NA	NA	NA	NA	1	1.95e-08
45	crp	MG_AZMTMP_1	AZMTMP	1	SNV	1	T	3486706	52	86.5385	38.6	AAC76382.1:c.587T>G	Leu196Arg	NA	NA
51	cyaA	MG_AZMTMP_1	AZMTMP	1	SNV	1	C	3992992	51	100	38.7843	AAC76809.1:c.1840C>T	Gln614*	NA	NA
36	mscM	MG_AZMTMP_1	AZMTMP	1	SNV	1	A	4386711	36	100	38.75	AAC77119.1:c.2660T>G	Leu887Arg	NA	NA
47	nusB	MG_AZMTMP_1	AZMTMP	1	Deletion	1	G	435184	47	100	38.6809	AAC73519.1:c.48delG	Leu17fs	NA	NA
70	clpX	MG_AZMTMP_2	AZMTMP	2	SNV	1	T	458153	70	100	38.9857	AAC73541.1:c.728T>G	Ile243Ser	NA	NA
67	mscM	MG_AZMTMP_2	AZMTMP	2	SNV	1	C	4386814	68	98.5294	39.4328	AAC77119.1:c.2557G>C	Ala853Pro	NA	NA
59	fusA	MG_AZMTMP_3	AZMTMP	3	SNV	1	C	3471597	59	100	38.7966	AAC76365.1:c.1918G>T	Gly640Cys	NA	NA
38	iscU	MG_AZMTMP_3	AZMTMP	3	SNV	1	G	2660123	38	100	39.2368	AAC75582.1:c.167C>T	Ala56Val	NA	NA
43	mscM	MG_AZMTMP_3	AZMTMP	3	SNV	1	A	4387185	43	100	38.6744	AAC77119.1:c.2186T>G	Leu729Arg	NA	NA
NA	rrlA	MG_AZMTMP_3	AZMTMP	3	Deletion	12	TGAGGCATGCTG	4038741..4038752	NA	100	NA	NA	NA	NA	NA
74	brnQ	MG_AZMTMP_4	AZMTMP	4	SNV	1	T	420106	75	98.6667	38.8919	AAC73504.1:c.516T>G		NA	NA
65	mscM	MG_AZMTMP_4	AZMTMP	4	SNV	1	C	4386597	65	100	38.6615	AAC77119.1:c.2774G>C	Gly925Ala	NA	NA
NA	sbmA	MG_AZMTMP_4	AZMTMP	4	Deletion	10	GGCAATACTG	396886..396895	NA	96.3731	NA	NA	NA	NA	NA
NA	rrlA	MG_AZMTMP_5	AZMTMP	5	Deletion	13	GGTGTGCTGTGAG	4038732..4038744	NA	97.619	NA	NA	NA	NA	NA
NA	sbmA	MG_AZMTMP_5	AZMTMP	5	Deletion	10	CAATACTGGT	396888..396897	NA	100	NA	NA	NA	NA	NA
68	mscM	MG_AZMTMP_6	AZMTMP	6	SNV	1	A	4386801	68	100	39.2206	AAC77119.1:c.2570T>A	Leu857Gln	NA	NA
NA	nagZ	MG_AZMTMP_6	AZMTMP	6	Deletion	34	CAAGCGGAGATTCGCGCTAAAGATATGTCGGTCT	1164650..1164683	NA	100	NA	NA	NA	NA	NA
97	mscM	MG_AZMTMP_7	AZMTMP	7	SNV	1	G	4388095	97	100	39.0722	AAC77119.1:c.1276C>T	His426Tyr	NA	NA
97	ycbZ	MG_AZMTMP_7	AZMTMP	7	SNV	1	A	1017074	97	100	39.1443	AAC74041.1:c.1226T>C	Leu409Pro	NA	NA
80	yhhW	MG_AZMTMP_7	AZMTMP	7	SNV	1	A	3579048	80	100	39.125	AAC76464.1:c.598T>C	Ser200Pro	NA	NA
63	cysI	MG_AZMTMP_8	AZMTMP	8	SNV	1	C	2888951	63	100	38.9841	AAC75805.1:c.1149G>T		NA	NA
43	kch	MG_AZMTMP_8	AZMTMP	8	SNV	1	C	1309854	43	100	39.4186	AAC74332.1:c.416G>A	Gly139Glu	NA	NA
9	mdtE	MG_AZMTMP_8	AZMTMP	8	INDEL	NA			NA	NA	NA			NA	NA
59	mscM	MG_AZMTMP_8	AZMTMP	8	SNV	1	A	4386711	59	100	39.1186	AAC77119.1:c.2660T>G	Leu887Arg	NA	NA
NA	secB	MG_AZMTMP_8	AZMTMP	8	Duplication	617	NA	NA	NA	NA	NA	NA	NA	1	1.2e-06
131	acrB	MG_CHL_1	CHL	1	SNV	1	A	483998	131	100	39.3817	AAC73564.1:c.406T>G	Phe136Val	NA	NA
146	marR	MG_CHL_1	CHL	1	Insertion	1	-	1619219	154	94.8052	38.8288	AAC74603.2:c.99_100insT	Ser34fs	NA	NA
128	prc	MG_CHL_1	CHL	1	SNV	1	G	1914430	128	100	38.7578	AAC74900.1:c.387C>T		NA	NA
125	rplD	MG_CHL_1	CHL	1	SNV	1	T	3452099	125	100	39.096	AAC76344.1:c.188A>C	Lys63Thr	NA	NA
NA	rplR	MG_CHL_1	CHL	1	Duplication	427	NA	NA	NA	NA	NA	NA	NA	1	1.54e-06
75	arcB	MG_CHL_2	CHL	2	Deletion	1	C	3350894	77	97.4026	38.7467	AAT48172.1:c.2132delG	Gly711fs	NA	NA
49	marR	MG_CHL_2	CHL	2	Deletion	1	A	1619491	50	98	38.8163	AAC74603.2:c.372delA	Asn126fs	NA	NA
72	marR	MG_CHL_3	CHL	3	SNV	1	G	1619510	72	100	39.4167	AAC74603.2:c.391G>A	Glu131Lys	NA	NA
NA	valT	MG_CHL_3	CHL	3	Duplication	301	NA	NA	NA	NA	NA	NA	NA	1	1.01e-06
NA	lysW	MG_CHL_3	CHL	3	Duplication	301	NA	NA	NA	NA	NA	NA	NA	1	1.01e-06
NA	mdfA	MG_CHL_3	CHL	3	Duplication	23973	NA	NA	NA	NA	NA	NA	NA	1	2.63e-09
NA	ybjH	MG_CHL_3	CHL	3	Duplication	23973	NA	NA	NA	NA	NA	NA	NA	1	2.63e-09
NA	ybjI	MG_CHL_3	CHL	3	Duplication	23973	NA	NA	NA	NA	NA	NA	NA	1	2.63e-09
NA	ybjJ	MG_CHL_3	CHL	3	Duplication	23973	NA	NA	NA	NA	NA	NA	NA	1	2.63e-09
NA	rcdA	MG_CHL_3	CHL	3	Duplication	23973	NA	NA	NA	NA	NA	NA	NA	1	2.63e-09
NA	ybjL	MG_CHL_3	CHL	3	Duplication	23973	NA	NA	NA	NA	NA	NA	NA	1	2.63e-09
NA	ybjM	MG_CHL_3	CHL	3	Duplication	23973	NA	NA	NA	NA	NA	NA	NA	1	2.63e-09
NA	grxA	MG_CHL_3	CHL	3	Duplication	23973	NA	NA	NA	NA	NA	NA	NA	1	2.63e-09
NA	ybjC	MG_CHL_3	CHL	3	Duplication	23973	NA	NA	NA	NA	NA	NA	NA	1	2.63e-09
NA	nfsA	MG_CHL_3	CHL	3	Duplication	23973	NA	NA	NA	NA	NA	NA	NA	1	2.63e-09
NA	rimK	MG_CHL_3	CHL	3	Duplication	23973	NA	NA	NA	NA	NA	NA	NA	1	2.63e-09
NA	ybjN	MG_CHL_3	CHL	3	Duplication	23973	NA	NA	NA	NA	NA	NA	NA	1	2.63e-09
NA	potF	MG_CHL_3	CHL	3	Duplication	23973	NA	NA	NA	NA	NA	NA	NA	1	2.63e-09
NA	potG	MG_CHL_3	CHL	3	Duplication	23973	NA	NA	NA	NA	NA	NA	NA	1	2.63e-09
NA	potH	MG_CHL_3	CHL	3	Duplication	23973	NA	NA	NA	NA	NA	NA	NA	1	2.63e-09
NA	potI	MG_CHL_3	CHL	3	Duplication	23973	NA	NA	NA	NA	NA	NA	NA	1	2.63e-09
NA	ybjO	MG_CHL_3	CHL	3	Duplication	23973	NA	NA	NA	NA	NA	NA	NA	1	2.63e-09
NA	rlmC	MG_CHL_3	CHL	3	Duplication	23973	NA	NA	NA	NA	NA	NA	NA	1	2.63e-09
NA	artJ	MG_CHL_3	CHL	3	Duplication	23973	NA	NA	NA	NA	NA	NA	NA	1	2.63e-09
NA	artM	MG_CHL_3	CHL	3	Duplication	23973	NA	NA	NA	NA	NA	NA	NA	1	2.63e-09
NA	artQ	MG_CHL_3	CHL	3	Duplication	23973	NA	NA	NA	NA	NA	NA	NA	1	2.63e-09
NA	artI	MG_CHL_3	CHL	3	Duplication	23973	NA	NA	NA	NA	NA	NA	NA	1	2.63e-09
NA	artP	MG_CHL_3	CHL	3	Duplication	23973	NA	NA	NA	NA	NA	NA	NA	1	2.63e-09
NA	ybjP	MG_CHL_3	CHL	3	Duplication	23973	NA	NA	NA	NA	NA	NA	NA	1	2.63e-09
NA	ybjQ	MG_CHL_3	CHL	3	Duplication	23973	NA	NA	NA	NA	NA	NA	NA	1	2.63e-09
NA	amiD	MG_CHL_3	CHL	3	Duplication	23973	NA	NA	NA	NA	NA	NA	NA	1	2.63e-09
NA	ybjS	MG_CHL_3	CHL	3	Duplication	23973	NA	NA	NA	NA	NA	NA	NA	1	2.63e-09
NA	rybB	MG_CHL_3	CHL	3	Duplication	23973	NA	NA	NA	NA	NA	NA	NA	1	2.63e-09
NA	ltaE	MG_CHL_3	CHL	3	Duplication	4909	NA	NA	NA	NA	NA	NA	NA	1	1.38e-08
NA	poxB	MG_CHL_3	CHL	3	Duplication	4909	NA	NA	NA	NA	NA	NA	NA	1	1.38e-08
NA	hcr	MG_CHL_3	CHL	3	Duplication	4909	NA	NA	NA	NA	NA	NA	NA	1	1.38e-08
98	marR	MG_CHL_4	CHL	4	SNV	1	C	1619348	98	100	38.8265	AAC74603.2:c.229C>A	Arg77Ser	NA	NA
NA	mdfA	MG_CHL_4	CHL	4	Duplication	8168	NA	NA	NA	NA	NA	NA	NA	1	0
NA	ybjH	MG_CHL_4	CHL	4	Duplication	8168	NA	NA	NA	NA	NA	NA	NA	1	0
NA	ybjI	MG_CHL_4	CHL	4	Duplication	8168	NA	NA	NA	NA	NA	NA	NA	1	0
NA	ybjJ	MG_CHL_4	CHL	4	Duplication	8168	NA	NA	NA	NA	NA	NA	NA	1	0
NA	rcdA	MG_CHL_4	CHL	4	Duplication	8168	NA	NA	NA	NA	NA	NA	NA	1	0
NA	ybjL	MG_CHL_4	CHL	4	Duplication	8168	NA	NA	NA	NA	NA	NA	NA	1	0
NA	ybjM	MG_CHL_4	CHL	4	Duplication	8168	NA	NA	NA	NA	NA	NA	NA	1	0
NA	grxA	MG_CHL_4	CHL	4	Duplication	8168	NA	NA	NA	NA	NA	NA	NA	1	0
NA	ybjC	MG_CHL_4	CHL	4	Duplication	8168	NA	NA	NA	NA	NA	NA	NA	1	0
NA	rybB	MG_CHL_4	CHL	4	Duplication	8168	NA	NA	NA	NA	NA	NA	NA	1	0
71	acrR	MG_CHL_5	CHL	5	SNV	1	G	485894	71	100	39.2113	AAC73566.1:c.134G>A	Arg45His	NA	NA
81	marR	MG_CHL_5	CHL	5	SNV	1	A	1619333	81	100	39.3704	AAC74603.2:c.214A>C	Thr72Pro	NA	NA
122	rpoB	MG_CHL_6	CHL	6	SNV	1	G	4185023	122	100	38.9344	AAC76961.1:c.3779G>A	Gly1260Asp	NA	NA
NA	upstreammarR	MG_CHL_6	CHL	6	Deletion	20	GCAACTAATTACTTGCCAGG	1619091..1619110	NA	100	NA	NA	NA	NA	NA
NA	valT	MG_CHL_6	CHL	6	Duplication	339	NA	NA	NA	NA	NA	NA	NA	1	5.1e-07
NA	lysW	MG_CHL_6	CHL	6	Duplication	339	NA	NA	NA	NA	NA	NA	NA	1	5.1e-07
NA	marR	MG_CHL_7	CHL	7	Deletion	127	GTATTACTCCGGTTGAACTGAAAAAGGTATTGTCGGTCGACCTGGGAGCACTGACCCGTATGCTGGATCGCCTGGTCTGTAAAGGCTGGGTGGAAAGGTTGCCGAACCCGAATGACAAGCGCGGCGT	1619280..1619406	NA	100	NA	NA	NA	NA	NA
NA	lsrD	MG_CHL_7	CHL	7	Duplication	2015	NA	NA	NA	NA	NA	NA	NA	1	1.04e-07
NA	lsrG	MG_CHL_7	CHL	7	Duplication	464	NA	NA	NA	NA	NA	NA	NA	0.996564	9.51e-07
NA	tam	MG_CHL_7	CHL	7	Duplication	4743	NA	NA	NA	NA	NA	NA	NA	0.974967	7.31e-08
NA	yneE	MG_CHL_7	CHL	7	Duplication	4743	NA	NA	NA	NA	NA	NA	NA	1	7.31e-08
NA	uxaB	MG_CHL_7	CHL	7	Duplication	4743	NA	NA	NA	NA	NA	NA	NA	1	7.31e-08
NA	yneF	MG_CHL_7	CHL	7	Duplication	4743	NA	NA	NA	NA	NA	NA	NA	1	7.31e-08
NA	glsB	MG_CHL_7	CHL	7	Duplication	2264	NA	NA	NA	NA	NA	NA	NA	1	3.13e-07
NA	ydeA	MG_CHL_7	CHL	7	Duplication	2238	NA	NA	NA	NA	NA	NA	NA	1	9.89e-08
NA	marC	MG_CHL_7	CHL	7	Duplication	2238	NA	NA	NA	NA	NA	NA	NA	1	9.89e-08
NA	marB	MG_CHL_7	CHL	7	Duplication	696	NA	NA	NA	NA	NA	NA	NA	1	5.97e-07
NA	yneM	MG_CHL_7	CHL	7	Duplication	1750	NA	NA	NA	NA	NA	NA	NA	1	1.16e-07
NA	dgcZ	MG_CHL_7	CHL	7	Duplication	1750	NA	NA	NA	NA	NA	NA	NA	1	1.16e-07
NA	mgrR	MG_CHL_7	CHL	7	Duplication	1750	NA	NA	NA	NA	NA	NA	NA	1	1.16e-07
NA	stfQ	MG_CHL_7	CHL	7	Duplication	1019	NA	NA	NA	NA	NA	NA	NA	0.952233	1.77e-07
NA	rrrQ	MG_CHL_7	CHL	7	Duplication	791	NA	NA	NA	NA	NA	NA	NA	1	8.84e-07
NA	essQ	MG_CHL_7	CHL	7	Duplication	397	NA	NA	NA	NA	NA	NA	NA	1	1.6e-06
NA	cspB	MG_CHL_7	CHL	7	Duplication	1262	NA	NA	NA	NA	NA	NA	NA	1	6.03e-07
NA	cspF	MG_CHL_7	CHL	7	Duplication	1262	NA	NA	NA	NA	NA	NA	NA	1	6.03e-07
NA	quuQ	MG_CHL_7	CHL	7	Duplication	3746	NA	NA	NA	NA	NA	NA	NA	1	7.88e-08
NA	ydfU	MG_CHL_7	CHL	7	Duplication	3746	NA	NA	NA	NA	NA	NA	NA	1	7.88e-08
NA	rem	MG_CHL_7	CHL	7	Duplication	3746	NA	NA	NA	NA	NA	NA	NA	1	7.88e-08
NA	hokD	MG_CHL_7	CHL	7	Duplication	3746	NA	NA	NA	NA	NA	NA	NA	1	7.88e-08
NA	relE	MG_CHL_7	CHL	7	Duplication	3746	NA	NA	NA	NA	NA	NA	NA	1	7.88e-08
NA	relB	MG_CHL_7	CHL	7	Duplication	3746	NA	NA	NA	NA	NA	NA	NA	1	7.88e-08
NA	ydfV	MG_CHL_7	CHL	7	Duplication	3746	NA	NA	NA	NA	NA	NA	NA	1	7.88e-08
16	acrR	MG_CHL_8	CHL	8	INDEL	NA			NA	NA	NA			NA	NA
30	chiA	MG_CHL_8	CHL	8	INDEL	NA			NA	NA	NA			NA	NA
31	marR	MG_CHL_8	CHL	8	INDEL	NA			NA	NA	NA			NA	NA
145	gyrA	MG_CIP_1	CIP	1	SNV	1	C	2339162	145	100	38.6759	AAC75291.1:c.259G>A	Asp87Asn	NA	NA
NA	ompF	MG_CIP_1	CIP	1	Insertion	4	-	986951^986952	NA	91.6996	NA	NA	NA	NA	NA
110	gyrA	MG_CIP_2	CIP	2	SNV	1	T	2339161	110	100	39.1182	AAC75291.1:c.260A>G	Asp87Gly	NA	NA
83	rob	MG_CIP_2	CIP	2	SNV	1	C	4634844	83	100	39.3012	AAC77349.1:c.467G>A	Arg156His	NA	NA
82	cysS	MG_CIP_3	CIP	3	SNV	1	A	554637	82	100	39.2439	AAC73628.1:c.27A>G		NA	NA
63	gyrA	MG_CIP_3	CIP	3	SNV	1	T	2339161	63	100	38.9206	AAC75291.1:c.260A>G	Asp87Gly	NA	NA
69	gyrB	MG_CIP_3	CIP	3	SNV	1	G	3878729	69	100	38.6957	AAT48201.1:c.1391C>T	Ser464Phe	NA	NA
61	mepM	MG_CIP_3	CIP	3	SNV	1	A	1941089	61	100	39	AAC74926.2:c.547T>C	Trp183Arg	NA	NA
62	mutS	MG_CIP_3	CIP	3	Deletion	2	TA	2858949	65	95.3846	39.1613	AAC75775.1:c.1857_1858delTA	Ser621fs	NA	NA
63	nusB	MG_CIP_3	CIP	3	SNV	1	G	435184	63	100	39.4127	AAC73519.1:c.48G>T		NA	NA
79	pnp	MG_CIP_3	CIP	3	SNV	1	A	3310971	79	100	39.557	AAC76198.2:c.198T>C		NA	NA
97	rapA	MG_CIP_3	CIP	3	SNV	1	T	61490	97	100	39.567	AAC73170.1:c.1775A>G	Gln592Arg	NA	NA
67	renD	MG_CIP_3	CIP	3	SNV	1	A	568158	68	98.5294	39.4179	renD:c.217A>G	Thr73Ala	NA	NA
79	rluA	MG_CIP_3	CIP	3	SNV	1	T	60222	79	100	39.1899	AAC73169.1:c.125A>G	His42Arg	NA	NA
56	ryfA	MG_CIP_3	CIP	3	SNV	1	T	2653966	56	100	39.7679			NA	NA
75	trmD	MG_CIP_3	CIP	3	SNV	1	C	2745150	75	100	39.2133	AAC75656.1:c.190G>A	Val64Met	NA	NA
28	xylB	MG_CIP_3	CIP	3	Insertion	1	-	3728111	33	84.8485	39.3929	AAC76588.1:c.1261_1262insG	Asp421fs	NA	NA
62	yagE	MG_CIP_3	CIP	3	SNV	1	A	283056	62	100	39.3871	AAC73371.2:c.779A>G	Asn260Ser	NA	NA
NA	ybgI	MG_CIP_3	CIP	3	Deletion	78	CTGGGACGTAAGCCGTTATGGTGTGGCGATACCGGACCTGAGGTGGTCCAGCGCGTCGCCTGGTGCACGGGCGGCGGG	743274..743351	NA	98.4848	NA	NA	NA	NA	NA
50	yeaN	MG_CIP_3	CIP	3	SNV	1	T	1876785	50	100	39.54	AAC74861.1:c.1113T>C		NA	NA
48	yehI	MG_CIP_3	CIP	3	SNV	1	T	2202227	48	100	39.5625	AAC75179.1:c.1949T>C	Val650Ala	NA	NA
56	yejF	MG_CIP_3	CIP	3	SNV	1	T	2277786	56	100	38.7857	AAC75241.1:c.1487T>C	Val496Ala	NA	NA
78	yicH	MG_CIP_3	CIP	3	SNV	1	T	3830572	78	100	39.3974	AAC76679.1:c.116T>C	Val39Ala	NA	NA
138	gyrA	MG_CIP_4	CIP	4	SNV	1	G	2339173	139	99.2806	39.4275	AAC75291.1:c.248C>T	Ser83Leu	NA	NA
102	ompF	MG_CIP_4	CIP	4	Insertion	1	-	985919	106	96.2264	39.4608	AAC74015.1:c.1064_1065insC	Val356fs	NA	NA
107	gyrA	MG_CIP_5	CIP	5	SNV	1	G	2339173	107	100	39.3271	AAC75291.1:c.248C>T	Ser83Leu	NA	NA
NA	parE	MG_CIP_5	CIP	5	Insertion	6	-	3174505^3174506	NA	90	NA	NA	NA	NA	NA
115	gyrA	MG_CIP_6	CIP	6	SNV	1	C	2339162	115	100	38.6522	AAC75291.1:c.259G>A	Asp87Asn	NA	NA
92	rob	MG_CIP_6	CIP	6	SNV	1	C	4634578	93	98.9247	39.3261	AAC77349.1:c.733G>A	Gly245Arg	NA	NA
53	gyrA	MG_CIP_7	CIP	7	SNV	1	T	2339161	53	100	39.434	AAC75291.1:c.260A>G	Asp87Gly	NA	NA
NA	marR	MG_CIP_7	CIP	7	Deletion	29	GAAGTGGCAACACTTGAGTATTTGCTTAA	1619510..1619538	NA	100	NA	NA	NA	NA	NA
107	gyrA	MG_CIP_8	CIP	8	SNV	1	C	2339162	107	100	39.2336	AAC75291.1:c.259G>T	Asp87Tyr	NA	NA
53	cyaA	MG_CIPAMK_1	CIPAMK	1	SNV	1	T	3992052	53	100	39.3019	AAC76809.1:c.900T>G	Asp300Glu	NA	NA
17	marR	MG_CIPAMK_1	CIPAMK	1	INDEL	NA			NA	NA	NA			NA	NA
NA	tfaS	MG_CIPAMK_1	CIPAMK	1	Duplication	414	NA	NA	NA	NA	NA	NA	NA	1	6.18e-07
103	acrB	MG_CIPAMK_2	CIPAMK	2	SNV	1	C	482570	103	100	39.1359	AAC73564.1:c.1834G>T	Val612Phe	NA	NA
8	acrR	MG_CIPAMK_2	CIPAMK	2	INDEL	NA			NA	NA	NA			NA	NA
69	acrB	MG_CIPAMK_3	CIPAMK	3	SNV	1	C	483982	69	100	39.4058	AAC73564.1:c.422G>A	Gly141Asp	NA	NA
32	acrR	MG_CIPAMK_3	CIPAMK	3	Deletion	1	C	486332	32	100	36.375	AAC73566.1:c.572delC	Arg192fs	NA	NA
52	acrB	MG_CIPAMK_4	CIPAMK	4	SNV	1	C	483989	52	100	38.8846	AAC73564.1:c.415G>T	Val139Phe	NA	NA
76	acrB	MG_CIPAMK_5	CIPAMK	5	SNV	1	C	483989	76	100	39.4079	AAC73564.1:c.415G>T	Val139Phe	NA	NA
51	nuoC	MG_CIPAMK_5	CIPAMK	5	SNV	1	G	2403481	51	100	38.7059	AAC75346.2:c.365C>T	Thr122Ile	NA	NA
46	acrB	MG_CIPAMK_6	CIPAMK	6	SNV	1	C	483542	46	100	38.9783	AAC73564.1:c.862G>T	Gly288Cys	NA	NA
66	rpoD	MG_CIPAMK_6	CIPAMK	6	SNV	1	T	3213480	66	100	39.0303	AAC76103.1:c.434T>G	Leu145Arg	NA	NA
70	acrB	MG_CIPAMK_7	CIPAMK	7	SNV	1	C	483542	70	100	39.4	AAC73564.1:c.862G>A	Gly288Ser	NA	NA
66	rob	MG_CIPAMK_7	CIPAMK	7	SNV	1	A	4634986	66	100	38.2273	AAC77349.1:c.325T>A	Trp109Arg	NA	NA
51	acrB	MG_CIPAMK_8	CIPAMK	8	SNV	1	C	483542	51	100	38.8431	AAC73564.1:c.862G>A	Gly288Ser	NA	NA
8	acrR	MG_CIPAZM_1	CIPAZM	1	INDEL	NA			NA	NA	NA			NA	NA
68	clpX	MG_CIPAZM_1	CIPAZM	1	SNV	1	T	458444	68	100	39.3971	AAC73541.1:c.1019T>G	Leu340Arg	NA	NA
NA	gyrA	MG_CIPAZM_1	CIPAZM	1	Deletion	3	CGA	2339172..2339174	NA	100	NA	NA	NA	NA	NA
54	leuD	MG_CIPAZM_1	CIPAZM	1	SNV	1	G	79334	54	100	39.0185	AAC73182.1:c.120C>T		NA	NA
NA	marR	MG_CIPAZM_1	CIPAZM	1	Deletion	23	GCGGCGTGTATTACTCCGGTTGA	1619273..1619295	NA	100	NA	NA	NA	NA	NA
7	pitA	MG_CIPAZM_1	CIPAZM	1	INDEL	NA			NA	NA	NA			NA	NA
58	acrR	MG_CIPAZM_2	CIPAZM	2	SNV	1	A	486322	58	100	39.4828	AAC73566.1:c.562A>T	Lys188*	NA	NA
NA	atpF	MG_CIPAZM_2	CIPAZM	2	Deletion	13	CACGATTTTAGTA	3920583..3920595	NA	100	NA	NA	NA	NA	NA
NA	marR	MG_CIPAZM_2	CIPAZM	2	Deletion	15	GAACCCGAATGACAA	1619383..1619397	NA	100	NA	NA	NA	NA	NA
87	pitA	MG_CIPAZM_2	CIPAZM	2	Deletion	1	T	3638144	87	100	38.3908	AAC76518.1:c.503delT	Val168fs	NA	NA
NA	rrlA	MG_CIPAZM_2	CIPAZM	2	Deletion	12	TGAGGCATGCTG	4038741..4038752	NA	100	NA	NA	NA	NA	NA
NA	tfaS	MG_CIPAZM_2	CIPAZM	2	Duplication	376	NA	NA	NA	NA	NA	NA	NA	1	1.33e-06
86	gyrA	MG_CIPAZM_3	CIPAZM	3	SNV	1	G	2339173	86	100	39.1977	AAC75291.1:c.248C>T	Ser83Leu	NA	NA
NA	marR	MG_CIPAZM_3	CIPAZM	3	Deletion	11	TTAATCCATAT	1619168..1619178	NA	100	NA	NA	NA	NA	NA
71	pitA	MG_CIPAZM_3	CIPAZM	3	Deletion	1	G	3638846	72	98.6111	38.1972	AAC76518.1:c.1205delG	Trp402fs	NA	NA
68	rrlH	MG_CIPAZM_3	CIPAZM	3	SNV	1	C	226991	68	100	38.3676			NA	NA
NA	clpX	MG_CIPAZM_4	CIPAZM	4	Deletion	12	AAGAAAGCGATG	458503..458514	NA	100	NA	NA	NA	NA	NA
31	lon	MG_CIPAZM_4	CIPAZM	4	SNV	1	T	459609	31	100	39.1613	AAC73542.1:c.722T>G	Leu241Arg	NA	NA
NA	upstreammarR	MG_CIPAZM_4	CIPAZM	4	Deletion	20	GCAACTAATTACTTGCCAGG	1619091..1619110	NA	100	NA	NA	NA	NA	NA
84	acrR	MG_CIPAZM_5	CIPAZM	5	SNV	1	C	485774	84	100	39.1786	AAC73566.1:c.14C>A	Thr5Asn	NA	NA
NA	gyrA	MG_CIPAZM_5	CIPAZM	5	Deletion	3	CGA	2339172..2339174	NA	95.3488	NA	NA	NA	NA	NA
89	pitA	MG_CIPAZM_5	CIPAZM	5	SNV	1	C	3638858	89	100	38.8427	AAC76518.1:c.1217C>A	Ala406Glu	NA	NA
78	plsB	MG_CIPAZM_5	CIPAZM	5	SNV	1	C	4254808	78	100	38.7436	AAC77011.2:c.1659G>A		NA	NA
75	rob	MG_CIPAZM_5	CIPAZM	5	SNV	1	C	4634844	75	100	39.32	AAC77349.1:c.467G>A	Arg156His	NA	NA
62	rrlH	MG_CIPAZM_5	CIPAZM	5	SNV	1	C	226991	62	100	38.9032			NA	NA
NA	gyrA	MG_CIPAZM_6	CIPAZM	6	Deletion	3	CGA	2339172..2339174	NA	97.7528	NA	NA	NA	NA	NA
NA	marR	MG_CIPAZM_6	CIPAZM	6	Deletion	76	TTTAAGGTGCTCTGCTCTATCCGCTGCGCGGCGTGTATTACTCCGGTTGAACTGAAAAAGGTATTGTCGGTCGACC	1619246..1619321	NA	100	NA	NA	NA	NA	NA
81	pitA	MG_CIPAZM_6	CIPAZM	6	Deletion	1	T	3639101	82	98.7805	38.2346	AAC76518.1:c.1460delT	Ser488fs	NA	NA
60	rrlH	MG_CIPAZM_6	CIPAZM	6	SNV	1	C	226991	60	100	39.0333			NA	NA
NA	acrR	MG_CIPAZM_7	CIPAZM	7	Deletion	360	AATTATTATGCGCGGCTATATTTCCGGCCTGATGGAAAACTGGCTCTTTGCCCCGCAATCTTTTGATCTTAAAAAAGAAGCCCGCGATTACGTTGCCATCTTACTGGAGATGTATCTCCTGTGCCCCACGCTTCGTAATCCTGCCACTAACGAATAACCCTGAATCTGACTCCAGGATTTTTCCTGGACATTTTCGTCGTTGCTATTCTGGTTCACTGCGTCGTGATATTCTTGCGGTTTGACTTTTTCAGGTCGTTCTTCAGGTTCAGAAACCTTCATTCATCATGACTATGTTCCAGTATTACAAACGATCACGGCATTTTGTTTTTTCAGCATTTATTGCTTTTGTTTTTGTCTTGT	486252..486611	NA	98.4375	NA	NA	NA	NA	NA
117	ampE	MG_CIPAZM_7	CIPAZM	7	SNV	1	G	119669	117	100	39.1453	AAC73222.1:c.389G>T	Arg130Leu	NA	NA
82	clpX	MG_CIPAZM_7	CIPAZM	7	Deletion	1	A	458503	83	98.7952	38.7317	AAC73541.1:c.1078delA	Lys360fs	NA	NA
NA	mpl	MG_CIPAZM_7	CIPAZM	7	Deletion	6	CGCTAA	4456687..4456692	NA	100	NA	NA	NA	NA	NA
NA	pitA	MG_CIPAZM_7	CIPAZM	7	Deletion	8	TAGCCAGA	3638652..3638659	NA	99.5305	NA	NA	NA	NA	NA
NA	rplV	MG_CIPAZM_7	CIPAZM	7	Deletion	3	CAC	3449969..3449971	NA	99.2565	NA	NA	NA	NA	NA
NA	soxR	MG_CIPAZM_7	CIPAZM	7	Deletion	3	GCG	4277846..4277848	NA	100	NA	NA	NA	NA	NA
NA	valT	MG_CIPAZM_7	CIPAZM	7	Duplication	399	NA	NA	NA	NA	NA	NA	NA	1	1.23e-06
NA	lysW	MG_CIPAZM_7	CIPAZM	7	Duplication	399	NA	NA	NA	NA	NA	NA	NA	1	1.23e-06
14	acrR	MG_CIPAZM_8	CIPAZM	8	INDEL	NA			NA	NA	NA			NA	NA
NA	gyrA	MG_CIPAZM_8	CIPAZM	8	Deletion	3	CGA	2339172..2339174	NA	100	NA	NA	NA	NA	NA
53	rrlA	MG_CIPAZM_8	CIPAZM	8	SNV	1	C	4038750	53	100	38.9245			NA	NA
63	soxR	MG_CIPAZM_8	CIPAZM	8	Deletion	3	GCG	4277846	63	100	38.8254	AAC77033.1:c.378_380delGCG	Arg127del	NA	NA
53	malK	MG_CIPCHL_1	CIPCHL	1	SNV	1	T	4247671	55	96.3636	38.8868	AAC77005.1:c.888T>G		NA	NA
70	acrR	MG_CIPCHL_2	CIPCHL	2	SNV	1	G	486278	70	100	39.3429	AAC73566.1:c.518G>T	Gly173Val	NA	NA
76	rob	MG_CIPCHL_2	CIPCHL	2	SNV	1	C	4634844	76	100	39.1316	AAC77349.1:c.467G>A	Arg156His	NA	NA
6	ybgQ	MG_CIPCHL_2	CIPCHL	2	INDEL	NA			NA	NA	NA			NA	NA
53	arcB	MG_CIPCHL_3	CIPCHL	3	Deletion	1	A	3351674	53	100	38.5849	AAT48172.1:c.1352delT	Phe451fs	NA	NA
NA	marR	MG_CIPCHL_3	CIPCHL	3	Deletion	12	ACCACCGGCGGC	1619420..1619431	NA	99.2063	NA	NA	NA	NA	NA
37	yffO	MG_CIPCHL_3	CIPCHL	3	Deletion	6	GCAAAG	2562450	44	84.0909	38.6216	AAC75499.1:c.340_345delGCAAAG	Lys117_Ala118del	NA	NA
62	marR	MG_CIPCHL_4	CIPCHL	4	SNV	1	C	1619260	62	100	38.4516	AAC74603.2:c.141C>A	Cys47*	NA	NA
53	acrR	MG_CIPCHL_5	CIPCHL	5	Deletion	1	C	486375	60	88.3333	39	AAC73566.1:c.615delC	Thr207fs	NA	NA
72	rob	MG_CIPCHL_5	CIPCHL	5	SNV	1	C	4634844	72	100	39.6389	AAC77349.1:c.467G>A	Arg156His	NA	NA
NA	valT	MG_CIPCHL_5	CIPCHL	5	Duplication	312	NA	NA	NA	NA	NA	NA	NA	1	3.07e-06
NA	lysW	MG_CIPCHL_5	CIPCHL	5	Duplication	312	NA	NA	NA	NA	NA	NA	NA	1	3.07e-06
6	acrR	MG_CIPCHL_6	CIPCHL	6	INDEL	NA			NA	NA	NA			NA	NA
69	rob	MG_CIPCHL_6	CIPCHL	6	SNV	1	C	4634844	69	100	39.1014	AAC77349.1:c.467G>A	Arg156His	NA	NA
9	acrR	MG_CIPCHL_7	CIPCHL	7	INDEL	NA			NA	NA	NA			NA	NA
42	icd	MG_CIPCHL_7	CIPCHL	7	SNV	1	C	1196220	42	100	38.5	AAC74220.1:c.1098C>T		NA	NA
NA	upstreammarR	MG_CIPCHL_7	CIPCHL	7	Deletion	20	GCAACTAATTACTTGCCAGG	1619091..1619110	NA	100	NA	NA	NA	NA	NA
73	acrR	MG_CIPCHL_8	CIPCHL	8	SNV	1	C	485774	74	98.6486	39.2055	AAC73566.1:c.14C>A	Thr5Asn	NA	NA
NA	rob	MG_CIPCHL_8	CIPCHL	8	Deletion	238	TCACCGGATGCCCCGTCAGTACATAGCCATCTGCCTGATCCTGGGCTAACGCGGTGGTATAGAATACCTCTTGCTCGTCGTCTTTATCCTGACTCGGACGCGTTTCATTCAGGCCGTAGAGCACCGGCGGAATGGTCGGCGCGTTGCCGAGAAAATCGTGCCAGAACTGATAACGCATTTCATGGCGGAAATCAGAGATTTGCTCCAGCGAACAGGAGTAGCTCTGGGTAACACCAAT	4634659..4634896	NA	100	NA	NA	NA	NA	NA
12	acrR	MG_CIPDOX_1	CIPDOX	1	INDEL	NA			NA	NA	NA			NA	NA
48	rob	MG_CIPDOX_1	CIPDOX	1	SNV	1	C	4634844	48	100	39.25	AAC77349.1:c.467G>A	Arg156His	NA	NA
NA	rpoB	MG_CIPDOX_1	CIPDOX	1	Insertion	9	-	4182846^4182847	NA	94.2105	NA	NA	NA	NA	NA
NA	sapF	MG_CIPDOX_1	CIPDOX	1	Deletion	74	TGCCTCGCCAAAATGACCGGCAATCAGCCGTTTGGTGAGTTCATGCAGCGGCGATGCCAGCACATCCGCGGTGC	1351861..1351934	NA	100	NA	NA	NA	NA	NA
49	acrR	MG_CIPDOX_2	CIPDOX	2	Deletion	1	C	486302	53	92.4528	38.5714	AAC73566.1:c.542delC	Pro182fs	NA	NA
39	cheA	MG_CIPDOX_2	CIPDOX	2	SNV	1	T	1973535	39	100	39.3846	AAC74958.1:c.1790A>G	Asp597Gly	NA	NA
79	dtpC	MG_CIPDOX_2	CIPDOX	2	SNV	1	C	4355661	79	100	38.8101	AAC77091.1:c.751G>A	Ala251Thr	NA	NA
70	marR	MG_CIPDOX_2	CIPDOX	2	SNV	1	C	1619255	70	100	38.9857	AAC74603.2:c.136C>T	Leu46Phe	NA	NA
67	rob	MG_CIPDOX_2	CIPDOX	2	SNV	1	C	4634844	67	100	39.2687	AAC77349.1:c.467G>A	Arg156His	NA	NA
48	rpoC	MG_CIPDOX_2	CIPDOX	2	SNV	1	A	4189391	48	100	38.5625	AAC76962.1:c.4042A>C	Lys1348Gln	NA	NA
7	acrR	MG_CIPDOX_3	CIPDOX	3	INDEL	NA			NA	NA	NA			NA	NA
NA	atpA	MG_CIPDOX_3	CIPDOX	3	Deletion	4	TACA	3919471..3919474	NA	100	NA	NA	NA	NA	NA
NA	rpoC	MG_CIPDOX_3	CIPDOX	3	Insertion	3	-	4186339^4186340	NA	96.1538	NA	NA	NA	NA	NA
NA	upstreammarR	MG_CIPDOX_3	CIPDOX	3	Deletion	293	ACTAATTACTTGCCAGGGCAACTAATGTGAAAAGTACCAGCGATCTGTTCAATGAAATTATTCCATTGGGTCGCTTAATCCATATGGTTAATCAGAAGAAAGATCGCCTGCTTAACGAGTATCTGTCTCCGCTGGATATTACCGCGGCACAGTTTAAGGTGCTCTGCTCTATCCGCTGCGCGGCGTGTATTACTCCGGTTGAACTGAAAAAGGTATTGTCGGTCGACCTGGGAGCACTGACCCGTATGCTGGATCGCCTGGTCTGTAAAGGCTGGGTGGAAAGGTTGCCGAAC	1619094..1619386	NA	100	NA	NA	NA	NA	NA
9	acrR	MG_CIPDOX_4	CIPDOX	4	INDEL	NA			NA	NA	NA			NA	NA
103	rpoC	MG_CIPDOX_4	CIPDOX	4	SNV	1	C	4187721	103	100	39.0583	AAC76962.1:c.2372C>A	Ala791Glu	NA	NA
NA	upstreammarR	MG_CIPDOX_4	CIPDOX	4	Deletion	10	ACTAATTACT	1619094..1619103	NA	100	NA	NA	NA	NA	NA
57	acrR	MG_CIPDOX_5	CIPDOX	5	SNV	1	C	486332	57	100	38.807	AAC73566.1:c.572C>A	Ala191Asp	NA	NA
75	clpP	MG_CIPDOX_5	CIPDOX	5	Deletion	2	CA	456928	78	96.1538	38.6133	AAC73540.1:c.252_253delCA	Thr85fs	NA	NA
53	marA	MG_CIPDOX_5	CIPDOX	5	SNV	1	G	1619832	54	98.1481	39.0566	AAC74604.2:c.259G>A	Glu87Lys	NA	NA
103	marR	MG_CIPDOX_5	CIPDOX	5	SNV	1	C	1619260	103	100	39.1845	AAC74603.2:c.141C>A	Cys47*	NA	NA
13	acrR	MG_CIPDOX_6	CIPDOX	6	INDEL	NA			NA	NA	NA			NA	NA
31	deaD	MG_CIPDOX_6	CIPDOX	6	INDEL	NA			NA	NA	NA			NA	NA
111	marR	MG_CIPDOX_6	CIPDOX	6	SNV	1	T	1619370	111	100	38.6847	AAC74603.2:c.251T>A	Val84Glu	NA	NA
104	rob	MG_CIPDOX_6	CIPDOX	6	SNV	1	C	4634844	104	100	39.3558	AAC77349.1:c.467G>A	Arg156His	NA	NA
NA	trkA	MG_CIPDOX_6	CIPDOX	6	Deletion	13	ATACCAACGGTGA	3436606..3436618	NA	100	NA	NA	NA	NA	NA
26	acrR	MG_CIPDOX_7	CIPDOX	7	INDEL	NA			NA	NA	NA			NA	NA
19	gpt	MG_CIPDOX_7	CIPDOX	7	INDEL	NA			NA	NA	NA			NA	NA
61	lon	MG_CIPDOX_7	CIPDOX	7	SNV	1	A	459596	61	100	39.541	AAC73542.1:c.709A>G	Ile237Val	NA	NA
73	marR	MG_CIPDOX_7	CIPDOX	7	SNV	1	G	1619483	73	100	38.8493	AAC74603.2:c.364G>T	Glu122*	NA	NA
97	rpoC	MG_CIPDOX_7	CIPDOX	7	SNV	1	C	4186326	98	98.9796	39.1753	AAC76962.1:c.977C>A	Ser326Tyr	NA	NA
62	tmcA	MG_CIPDOX_7	CIPDOX	7	Deletion	2	GA	2594461	65	95.3846	38.6829	AAC75527.1:c.1398_1399delTC	Arg467fs	NA	NA
67	acrD	MG_CIPDOX_8	CIPDOX	8	Insertion	1	-	2589179	80	83.75	38.9851	AAC75523.1:c.1584_1585insG	Val530fs	NA	NA
58	acrR	MG_CIPDOX_8	CIPDOX	8	Deletion	1	T	486272	67	86.5672	38.1897	AAC73566.1:c.512delT	Ser172fs	NA	NA
76	argA	MG_CIPDOX_8	CIPDOX	8	Insertion	1	-	2949607	87	87.3563	38.9737	AAC75857.1:c.365_366insG	Ala124fs	NA	NA
67	flu	MG_CIPDOX_8	CIPDOX	8	SNV	1	A	2073056	67	100	39.2985	AAT48141.1:c.1518A>G		NA	NA
86	ldcA	MG_CIPDOX_8	CIPDOX	8	SNV	1	C	1243007	86	100	39.4302	AAC74276.1:c.74G>A	Arg25His	NA	NA
60	leuP	MG_CIPDOX_8	CIPDOX	8	Deletion	1	G	4606208	66	90.9091	36.8167			NA	NA
81	marR	MG_CIPDOX_8	CIPDOX	8	SNV	1	A	1619234	81	100	39.2346	AAC74603.2:c.115A>G	Thr39Ala	NA	NA
87	mscK	MG_CIPDOX_8	CIPDOX	8	SNV	1	T	489471	87	100	39.2529	AAC73567.1:c.2936T>C	Val979Ala	NA	NA
49	mutS	MG_CIPDOX_8	CIPDOX	8	SNV	1	A	2857747	49	100	39.3469	AAC75775.1:c.655A>C	Thr219Pro	NA	NA
80	ompT	MG_CIPDOX_8	CIPDOX	8	SNV	1	T	584926	80	100	39.2875	AAC73666.1:c.708A>G		NA	NA
55	psuT	MG_CIPDOX_8	CIPDOX	8	SNV	1	G	2256722	55	100	39.7273	AAC75225.1:c.614C>T	Ala205Val	NA	NA
32	REP161(repetitiveextragenicpalindromic)element;contains12REPsequences	MG_CIPDOX_8	CIPDOX	8	MNV	2	GG	2304522	34	94.1176	38.5			NA	NA
95	rob	MG_CIPDOX_8	CIPDOX	8	SNV	1	C	4634844	95	100	39.0421	AAC77349.1:c.467G>A	Arg156His	NA	NA
77	rpoB	MG_CIPDOX_8	CIPDOX	8	SNV	1	G	4185023	77	100	38.3766	AAC76961.1:c.3779G>A	Gly1260Asp	NA	NA
78	torT	MG_CIPDOX_8	CIPDOX	8	Insertion	1	-	1056795	82	95.122	39.3333	AAC74079.1:c.534_535insG	Ser181fs	NA	NA
54	wecD	MG_CIPDOX_8	CIPDOX	8	SNV	1	T	3974718	54	100	38.8148	AAT48214.2:c.252T>C		NA	NA
83	yajI	MG_CIPDOX_8	CIPDOX	8	SNV	1	C	432416	83	100	39.5301	AAC73515.2:c.436G>A	Val146Ile	NA	NA
51	yejO	MG_CIPDOX_8	CIPDOX	8	Insertion	1	-	2288555	56	91.0714	38.9216	yejO:c.427_428insG	Ala143fs	NA	NA
79	yfhM	MG_CIPDOX_8	CIPDOX	8	SNV	1	T	2651278	80	98.75	39.1899	AAC75573.1:c.1010A>G	Asp337Gly	NA	NA
96	yfjZ	MG_CIPDOX_8	CIPDOX	8	SNV	1	C	2777123	96	100	39.2396	AAC75693.1:c.9C>T		NA	NA
78	yjeI	MG_CIPDOX_8	CIPDOX	8	SNV	1	T	4372903	78	100	39.1538	AAC77104.2:c.95T>C	Val32Ala	NA	NA
44	acrR	MG_CIPFEP_1	CIPFEP	1	Insertion	1	-	485841	52	84.6154	39.2045	AAC73566.1:c.80_81insG	Val29fs	NA	NA
68	ccmH	MG_CIPFEP_1	CIPFEP	1	SNV	1	G	2291839	68	100	39.3382	AAC75254.1:c.572C>T	Ala191Val	NA	NA
47	csdE	MG_CIPFEP_1	CIPFEP	1	SNV	1	G	2944796	47	100	38.8511	AAC75853.1:c.255G>A		NA	NA
55	fdnI	MG_CIPFEP_1	CIPFEP	1	SNV	1	T	1551749	55	100	38.7636	AAD13440.1:c.412T>C	Tyr138His	NA	NA
47	fliJ	MG_CIPFEP_1	CIPFEP	1	Deletion	1	A	2018253	50	94	38.5106	AAC75009.1:c.308delA	Lys105fs	NA	NA
64	ftsI	MG_CIPFEP_1	CIPFEP	1	SNV	1	C	92650	64	100	38.875	AAC73195.1:c.1238C>T	Ala413Val	NA	NA
38	gadE	MG_CIPFEP_1	CIPFEP	1	SNV	1	G	3658839	38	100	39.1316	AAC76537.1:c.474G>A		NA	NA
44	hcaR	MG_CIPFEP_1	CIPFEP	1	Deletion	1	G	2668254	45	97.7778	38.4773	AAC75590.1:c.643delC	Gln215fs	NA	NA
47	hyfB	MG_CIPFEP_1	CIPFEP	1	Deletion	1	C	2602011	52	90.3846	38.7021	AAC75535.1:c.194delC	Pro67fs	NA	NA
49	mepM	MG_CIPFEP_1	CIPFEP	1	SNV	1	T	1940480	49	100	39	AAC74926.2:c.1156A>G	Thr386Ala	NA	NA
55	mtlA	MG_CIPFEP_1	CIPFEP	1	SNV	1	G	3773146	55	100	38.9091	AAC76623.1:c.866G>A	Gly289Asp	NA	NA
41	mutS	MG_CIPFEP_1	CIPFEP	1	Deletion	1	G	2857782	41	100	38.3659	AAC75775.1:c.690delG	Pro231fs	NA	NA
61	phoH	MG_CIPFEP_1	CIPFEP	1	SNV	1	T	1085405	61	100	39.1639	AAC74105.1:c.414T>C		NA	NA
40	rbsA	MG_CIPFEP_1	CIPFEP	1	SNV	1	A	3934826	40	100	38.975	AAC76772.1:c.1049A>G	Asn350Ser	NA	NA
71	recG	MG_CIPFEP_1	CIPFEP	1	SNV	1	T	3825579	71	100	38.7746	AAC76676.1:c.370T>C	Tyr124His	NA	NA
67	rob	MG_CIPFEP_1	CIPFEP	1	SNV	1	C	4634844	67	100	39.2985	AAC77349.1:c.467G>A	Arg156His	NA	NA
54	rpoC	MG_CIPFEP_1	CIPFEP	1	SNV	1	A	4187733	54	100	39.037	AAC76962.1:c.2384A>G	Tyr795Cys	NA	NA
33	serA	MG_CIPFEP_1	CIPFEP	1	SNV	1	A	3058364	33	100	39.2424	AAC75950.1:c.47T>C	Val16Ala	NA	NA
51	sodB	MG_CIPFEP_1	CIPFEP	1	SNV	1	T	1735589	51	100	38.8627	AAC74728.1:c.212T>C	Val71Ala	NA	NA
50	stfP	MG_CIPFEP_1	CIPFEP	1	Insertion	1	-	1207936	55	90.9091	38.56	AAC74238.1:c.435_436insG	Asp148fs	NA	NA
51	wzc	MG_CIPFEP_1	CIPFEP	1	SNV	1	T	2134203	51	100	39.5098	AAC75121.2:c.1450A>G	Thr484Ala	NA	NA
42	yagA	MG_CIPFEP_1	CIPFEP	1	SNV	1	G	281613	42	100	38.7619	AAC73370.1:c.371C>T	Pro124Leu	NA	NA
51	ybjI	MG_CIPFEP_1	CIPFEP	1	SNV	1	T	885699	51	100	39.6078	AAC73931.2:c.433A>G	Ile145Val	NA	NA
61	ycjY	MG_CIPFEP_1	CIPFEP	1	SNV	1	T	1391529	61	100	39.2131	AAC74409.2:c.325A>G	Thr109Ala	NA	NA
46	yeaM	MG_CIPFEP_1	CIPFEP	1	SNV	1	C	1875087	46	100	38.3696	AAC74860.1:c.490G>A	Val164Met	NA	NA
67	yfaL	MG_CIPFEP_1	CIPFEP	1	SNV	1	A	2342163	67	100	38.7015	AAC75293.1:c.2007T>C		NA	NA
36	yfiF	MG_CIPFEP_1	CIPFEP	1	SNV	1	C	2718095	36	100	39	AAC75634.1:c.434G>A	Arg145His	NA	NA
38	ygiV	MG_CIPFEP_1	CIPFEP	1	SNV	1	T	3169053	39	97.4359	39.5263	AAT48162.1:c.179A>G	Asp60Gly	NA	NA
76	acrR	MG_CIPFEP_2	CIPFEP	2	Deletion	1	C	486302	84	90.4762	38.3947	AAC73566.1:c.542delC	Pro182fs	NA	NA
NA	ompR	MG_CIPFEP_2	CIPFEP	2	Insertion	3	-	3536288^3536289	NA	99.3243	NA	NA	NA	NA	NA
101	rob	MG_CIPFEP_2	CIPFEP	2	SNV	1	C	4634844	101	100	39.1881	AAC77349.1:c.467G>A	Arg156His	NA	NA
61	truA	MG_CIPFEP_2	CIPFEP	2	SNV	1	A	2434888	61	100	39.0164	AAC75378.1:c.749T>A	Val250Glu	NA	NA
64	gyrA	MG_CIPFEP_3	CIPFEP	3	SNV	1	G	2339173	64	100	39.3594	AAC75291.1:c.248C>T	Ser83Leu	NA	NA
58	marR	MG_CIPFEP_3	CIPFEP	3	Deletion	1	A	1619491	59	98.3051	37.5862	AAC74603.2:c.372delA	Asn126fs	NA	NA
46	mscK	MG_CIPFEP_3	CIPFEP	3	SNV	1	A	487203	46	100	38.9783	AAC73567.1:c.668A>T	Glu223Val	NA	NA
60	ompR	MG_CIPFEP_3	CIPFEP	3	Deletion	3	AGC	3535987	60	100	38.1667	AAC76430.1:c.596_598delGCT	Arg199_Ser200delinsPro	NA	NA
89	acrR	MG_CIPFEP_4	CIPFEP	4	Deletion	1	A	485801	89	100	38.7079	AAC73566.1:c.41delA	Gln14fs	NA	NA
87	ompR	MG_CIPFEP_4	CIPFEP	4	Deletion	3	CCA	3535907	87	100	38.2759	AAC76430.1:c.676_678delTGG	Trp226del	NA	NA
79	rob	MG_CIPFEP_4	CIPFEP	4	SNV	1	C	4634844	79	100	39.1772	AAC77349.1:c.467G>A	Arg156His	NA	NA
77	rpoC	MG_CIPFEP_4	CIPFEP	4	SNV	1	A	4189391	77	100	38.6623	AAC76962.1:c.4042A>C	Lys1348Gln	NA	NA
NA	gyrA	MG_CIPFEP_5	CIPFEP	5	Deletion	3	CGA	2339172..2339174	NA	98.0861	NA	NA	NA	NA	NA
87	marR	MG_CIPFEP_5	CIPFEP	5	SNV	1	G	1619324	87	100	38.8506	AAC74603.2:c.205G>A	Gly69Arg	NA	NA
74	ompR	MG_CIPFEP_5	CIPFEP	5	SNV	1	T	3536316	74	100	39.2973	AAC76430.1:c.269A>G	Asp90Gly	NA	NA
12	acrR	MG_CIPFEP_6	CIPFEP	6	INDEL	NA			NA	NA	NA			NA	NA
62	envZ	MG_CIPFEP_6	CIPFEP	6	SNV	1	G	3535177	62	100	38.8871	AAC76429.1:c.692C>T	Ala231Val	NA	NA
50	gyrA	MG_CIPFEP_6	CIPFEP	6	SNV	1	G	2339065	50	100	39.12	AAC75291.1:c.356C>A	Ala119Glu	NA	NA
46	marR	MG_CIPFEP_6	CIPFEP	6	SNV	1	T	1619370	48	95.8333	39.1957	AAC74603.2:c.251T>G	Val84Gly	NA	NA
NA	acrR	MG_CIPFEP_7	CIPFEP	7	Deletion	14	CCACGCTTCGTAAT	486377..486390	NA	99.1597	NA	NA	NA	NA	NA
89	gadX	MG_CIPFEP_7	CIPFEP	7	SNV	1	G	3665180	89	100	39	AAC76541.1:c.631C>T	Arg211*	NA	NA
NA	marR	MG_CIPFEP_7	CIPFEP	7	Deletion	14	CTTACCACCGGCGG	1619417..1619430	NA	99.3671	NA	NA	NA	NA	NA
73	ompR	MG_CIPFEP_7	CIPFEP	7	SNV	1	G	3536449	73	100	38.7534	AAC76430.1:c.136C>A	Arg46Ser	NA	NA
65	ptsG	MG_CIPFEP_7	CIPFEP	7	SNV	1	C	1159024	65	100	39.0769	AAC74185.1:c.1156C>T	Arg386Cys	NA	NA
67	sibE	MG_CIPFEP_7	CIPFEP	7	Deletion	1	C	3195121	69	97.1014	38.0448			NA	NA
63	spoT	MG_CIPFEP_7	CIPFEP	7	SNV	1	T	3822839	63	100	39.2698	AAC76674.1:c.440T>G	Leu147Arg	NA	NA
72	valZ	MG_CIPFEP_7	CIPFEP	7	SNV	1	T	781126	72	100	39.0556			NA	NA
NA	acrR	MG_CIPFEP_8	CIPFEP	8	Insertion	4	-	486338^486339	NA	98.3333	NA	NA	NA	NA	NA
NA	marR	MG_CIPFEP_8	CIPFEP	8	Deletion	11	CCGAATGACAA	1619387..1619397	NA	100	NA	NA	NA	NA	NA
NA	ompR	MG_CIPFEP_8	CIPFEP	8	Deletion	7	CCCAGAC	3535899..3535905	NA	100	NA	NA	NA	NA	NA
64	spoT	MG_CIPFEP_8	CIPFEP	8	SNV	1	G	3822739	65	98.4615	38.9531	AAC76674.1:c.340G>A	Ala114Thr	NA	NA
49	gyrA	MG_CIPOFX_1	CIPOFX	1	SNV	1	T	2339161	49	100	39.1224	AAC75291.1:c.260A>G	Asp87Gly	NA	NA
NA	soxR	MG_CIPOFX_1	CIPOFX	1	Deletion	3	GCG	4277846..4277848	NA	99	NA	NA	NA	NA	NA
50	ychJ	MG_CIPOFX_1	CIPOFX	1	SNV	1	G	1288723	50	100	39.34	AAC74315.1:c.410C>T	Pro137Leu	NA	NA
72	soxR	MG_CIPOFX_2	CIPOFX	2	SNV	1	A	4277878	72	100	39	AAC77033.1:c.410A>G	Asp137Gly	NA	NA
84	gyrA	MG_CIPOFX_3	CIPOFX	3	SNV	1	G	2339173	84	100	39.0833	AAC75291.1:c.248C>T	Ser83Leu	NA	NA
112	rob	MG_CIPOFX_3	CIPOFX	3	SNV	1	T	4634580	112	100	39.0714	AAC77349.1:c.731A>C	Tyr244Ser	NA	NA
NA	rplR	MG_CIPOFX_3	CIPOFX	3	Duplication	436	NA	NA	NA	NA	NA	NA	NA	1	7.91e-07
NA	valT	MG_CIPOFX_3	CIPOFX	3	Duplication	627	NA	NA	NA	NA	NA	NA	NA	1	5.08e-07
NA	lysW	MG_CIPOFX_3	CIPOFX	3	Duplication	627	NA	NA	NA	NA	NA	NA	NA	1	5.08e-07
NA	valZ	MG_CIPOFX_3	CIPOFX	3	Duplication	627	NA	NA	NA	NA	NA	NA	NA	1	5.08e-07
NA	lysY	MG_CIPOFX_3	CIPOFX	3	Duplication	627	NA	NA	NA	NA	NA	NA	NA	1	5.08e-07
NA	yfjX	MG_CIPOFX_4	CIPOFX	4	Duplication	529	NA	NA	NA	NA	NA	NA	NA	0.997821	1.5e-06
NA	sibC	MG_CIPOFX_4	CIPOFX	4	Duplication	328	NA	NA	NA	NA	NA	NA	NA	1	1.88e-06
NA	apaG	MG_CIPOFX_4	CIPOFX	4	Duplication	370	NA	NA	NA	NA	NA	NA	NA	0.957672	1.56e-06
53	acrR	MG_CIPOFX_5	CIPOFX	5	SNV	1	T	486274	53	100	39.1887	AAC73566.1:c.514T>C	Ser172Pro	NA	NA
74	gyrA	MG_CIPOFX_5	CIPOFX	5	SNV	1	T	2339161	75	98.6667	38.6081	AAC75291.1:c.260A>G	Asp87Gly	NA	NA
52	rob	MG_CIPOFX_5	CIPOFX	5	SNV	1	C	4634844	52	100	39.2885	AAC77349.1:c.467G>A	Arg156His	NA	NA
71	yneO	MG_CIPOFX_5	CIPOFX	5	Insertion	1	-	1594249	86	82.5581	39.0141	yneO:c.3739_3740insG	Glu1247fs	NA	NA
53	gyrA	MG_CIPOFX_6	CIPOFX	6	SNV	1	G	2339173	53	100	38.8679	AAC75291.1:c.248C>T	Ser83Leu	NA	NA
52	rob	MG_CIPOFX_6	CIPOFX	6	SNV	1	C	4634844	52	100	39.5	AAC77349.1:c.467G>A	Arg156His	NA	NA
64	gyrA	MG_CIPOFX_7	CIPOFX	7	SNV	1	G	2339173	64	100	39.2031	AAC75291.1:c.248C>T	Ser83Leu	NA	NA
43	marR	MG_CIPOFX_7	CIPOFX	7	SNV	1	T	1619379	43	100	39.5814	AAC74603.2:c.260T>A	Leu87*	NA	NA
99	gyrA	MG_CIPOFX_8	CIPOFX	8	SNV	1	T	2339161	99	100	39.1212	AAC75291.1:c.260A>G	Asp87Gly	NA	NA
NA	upstreammarR	MG_CIPOFX_8	CIPOFX	8	Deletion	15	TATCCCCTGCAACTA	1619083..1619097	NA	97.8723	NA	NA	NA	NA	NA
51	deoA	MG_CIPTMP_2	CIPTMP	2	SNV	1	T	4619430	51	100	39.2549	AAC77335.1:c.1202T>G	Val401Gly	NA	NA
69	gyrA	MG_CIPTMP_2	CIPTMP	2	SNV	1	T	2339161	69	100	38.6232	AAC75291.1:c.260A>G	Asp87Gly	NA	NA
NA	upstreammarR	MG_CIPTMP_2	CIPTMP	2	Deletion	316	ACTAATTACTTGCCAGGGCAACTAATGTGAAAAGTACCAGCGATCTGTTCAATGAAATTATTCCATTGGGTCGCTTAATCCATATGGTTAATCAGAAGAAAGATCGCCTGCTTAACGAGTATCTGTCTCCGCTGGATATTACCGCGGCACAGTTTAAGGTGCTCTGCTCTATCCGCTGCGCGGCGTGTATTACTCCGGTTGAACTGAAAAAGGTATTGTCGGTCGACCTGGGAGCACTGACCCGTATGCTGGATCGCCTGGTCTGTAAAGGCTGGGTGGAAAGGTTGCCGAACCCGAATGACAAGCGCGGCGTACT	1619094..1619409	NA	100	NA	NA	NA	NA	NA
46	soxR	MG_CIPTMP_3	CIPTMP	3	SNV	1	G	4277620	46	100	38.9783	AAC77033.1:c.152G>A	Arg51His	NA	NA
43	folA	MG_CIPTMP_4	CIPTMP	4	SNV	1	T	50280	43	100	38.9535	AAC73159.1:c.458T>C	Phe153Ser	NA	NA
45	yggC	MG_CIPTMP_4	CIPTMP	4	SNV	1	T	3074481	45	100	38.7111	AAC75965.1:c.209A>G	Asp70Gly	NA	NA
62	crypticprophageEut/CPZ-55	MG_CIPTMP_7	CIPTMP	7	Deletion	1	A	2564516	68	91.1765	37.6935			NA	NA
73	marR	MG_CIPTMP_7	CIPTMP	7	SNV	1	A	1619333	76	96.0526	39.137	AAC74603.2:c.214A>C	Thr72Pro	NA	NA
94	soxR	MG_CIPTMP_8	CIPTMP	8	SNV	1	C	4277526	94	100	39.4468	AAC77033.1:c.58C>A	Arg20Ser	NA	NA
90	basS	MG_CST_2	CST	2	SNV	1	C	4332339	90	100	38.6778	AAC77073.1:c.934G>A	Asp312Asn	NA	NA
72	ygeF	MG_CST_3	CST	3	SNV	1	A	2990812	72	100	39.2639	ygeF:c.259A>T	Thr87Ser	NA	NA
57	yiaN	MG_CST_3	CST	3	SNV	1	G	3746066	57	100	38.8596	AAT48194.1:c.1263G>T	Leu421Phe	NA	NA
66	basS	MG_CST_4	CST	4	SNV	1	C	4333007	66	100	38.9697	AAC77073.1:c.266G>C	Arg89Pro	NA	NA
NA	insH1	MG_CST_4	CST	4	Duplication	1115	NA	NA	NA	NA	NA	NA	NA	1	8.78e-08
64	basR	MG_CST_5	CST	5	SNV	1	C	4333793	64	100	38.75	AAC77074.1:c.158G>A	Gly53Glu	NA	NA
91	basS	MG_CST_6	CST	6	SNV	1	A	4332944	91	100	38.967	AAC77073.1:c.329T>G	Leu110*	NA	NA
45	lrhA	MG_CST_7	CST	7	Insertion	1	-	2406089	45	100	39.0222	AAC75349.1:c.553_554insG	Glu185fs	NA	NA
116	basS	MG_CST_8	CST	8	SNV	1	T	4332827	116	100	39.2241	AAC77073.1:c.446A>T	Asp149Val	NA	NA
NA	valT	MG_CST_8	CST	8	Duplication	497	NA	NA	NA	NA	NA	NA	NA	1	1.22e-06
NA	lysW	MG_CST_8	CST	8	Duplication	497	NA	NA	NA	NA	NA	NA	NA	1	1.22e-06
81	fusA	MG_CSTAMK_1	CSTAMK	1	SNV	1	G	3471686	81	100	39.3457	AAC76365.1:c.1829C>T	Pro610Leu	NA	NA
89	ubiF	MG_CSTAMK_1	CSTAMK	1	SNV	1	C	695446	89	100	38.7753	AAC73763.1:c.346C>T	Gln116*	NA	NA
NA	sibC	MG_CSTAMK_1	CSTAMK	1	Duplication	303	NA	NA	NA	NA	NA	NA	NA	1	3.45e-06
NA	chpS	MG_CSTAMK_1	CSTAMK	1	Duplication	385	NA	NA	NA	NA	NA	NA	NA	1	1.26e-06
44	cpxR	MG_CSTAMK_2	CSTAMK	2	SNV	1	A	4105612	44	100	39.6591	AAC76894.1:c.59T>A	Leu20Gln	NA	NA
48	cyaA	MG_CSTAMK_2	CSTAMK	2	SNV	1	C	3993607	48	100	38.9375	AAC76809.1:c.2455C>T	Gln819*	NA	NA
59	fusA	MG_CSTAMK_2	CSTAMK	2	SNV	1	A	3471736	62	95.1613	39.2542	AAC76365.1:c.1779T>A	Phe593Leu	NA	NA
49	crr	MG_CSTAMK_3	CSTAMK	3	SNV	1	G	2535918	49	100	38.6735	AAC75470.1:c.85G>A	Gly29Ser	NA	NA
57	fusA	MG_CSTAMK_3	CSTAMK	3	SNV	1	A	3471736	57	100	38.9649	AAC76365.1:c.1779T>A	Phe593Leu	NA	NA
68	cpxR	MG_CSTAMK_4	CSTAMK	4	SNV	1	A	4105612	68	100	39.3088	AAC76894.1:c.59T>A	Leu20Gln	NA	NA
77	cyaA	MG_CSTAMK_4	CSTAMK	4	SNV	1	T	3992711	78	98.7179	38.7922	AAC76809.1:c.1559T>G	Leu520Trp	NA	NA
66	fusA	MG_CSTAMK_4	CSTAMK	4	SNV	1	G	3471692	66	100	39.4697	AAC76365.1:c.1823C>T	Ala608Val	NA	NA
82	ygcB	MG_CSTAMK_4	CSTAMK	4	SNV	1	C	2885610	83	98.7952	39.2927	AAC75803.1:c.1610G>A	Arg537His	NA	NA
12	crr	MG_CSTAMK_5	CSTAMK	5	INDEL	NA			NA	NA	NA			NA	NA
64	fusA	MG_CSTAMK_5	CSTAMK	5	SNV	1	A	3471736	65	98.4615	39.4531	AAC76365.1:c.1779T>A	Phe593Leu	NA	NA
42	norV	MG_CSTAMK_5	CSTAMK	5	SNV	1	C	2833550	42	100	39.3333	AAC75752.1:c.1075C>T	Arg359Cys	NA	NA
69	cpxA	MG_CSTAMK_6	CSTAMK	6	SNV	1	T	4103687	70	98.5714	39.6087	AAC76893.1:c.1289A>G	Gln430Arg	NA	NA
96	fusA	MG_CSTAMK_6	CSTAMK	6	SNV	1	G	3471687	98	97.9592	39.625	AAC76365.1:c.1828C>A	Pro610Thr	NA	NA
48	ydcP	MG_CSTAMK_6	CSTAMK	6	SNV	1	A	1507928	48	100	39.6042	AAC74517.2:c.1148A>G	Lys383Arg	NA	NA
NA	yrdE	MG_CSTAMK_6	CSTAMK	6	Duplication	446	NA	NA	NA	NA	NA	NA	NA	1	5.56e-07
76	cpxA	MG_CSTAMK_7	CSTAMK	7	SNV	1	T	4104711	76	100	39.4342	AAC76893.1:c.265A>G	Thr89Ala	NA	NA
91	fusA	MG_CSTAMK_7	CSTAMK	7	SNV	1	G	3472044	91	100	39.4725	AAC76365.1:c.1471C>G	Arg491Gly	NA	NA
67	ispE	MG_CSTAMK_7	CSTAMK	7	SNV	1	A	1262192	67	100	39.2985	AAC74292.1:c.686T>G	Leu229Arg	NA	NA
67	fusA	MG_CSTAMK_8	CSTAMK	8	SNV	1	A	3471736	67	100	39.1343	AAC76365.1:c.1779T>G	Phe593Leu	NA	NA
49	rob	MG_CSTCHL_1	CSTCHL	1	SNV	1	C	4634844	49	100	39.7347	AAC77349.1:c.467G>A	Arg156His	NA	NA
48	marR	MG_CSTCHL_2	CSTCHL	2	SNV	1	G	1619147	48	100	38.9375	AAC74603.2:c.28G>T	Glu10*	NA	NA
9	acrR	MG_CSTCHL_3	CSTCHL	3	INDEL	NA			NA	NA	NA			NA	NA
NA	marR	MG_CSTCHL_3	CSTCHL	3	Deletion	10	AACACTTGAG	1619518..1619527	NA	98.2609	NA	NA	NA	NA	NA
8	acrR	MG_CSTCHL_4	CSTCHL	4	INDEL	NA			NA	NA	NA			NA	NA
55	rob	MG_CSTCHL_4	CSTCHL	4	SNV	1	C	4634844	55	100	38.8364	AAC77349.1:c.467G>A	Arg156His	NA	NA
54	marR	MG_CSTCHL_6	CSTCHL	6	SNV	1	G	1619337	57	94.7368	39.3519	AAC74603.2:c.218G>A	Arg73His	NA	NA
59	rbsA	MG_CSTCHL_7	CSTCHL	7	SNV	1	C	3934708	59	100	38.8983	AAC76772.1:c.931C>T		NA	NA
63	rpoC	MG_CSTCHL_7	CSTCHL	7	SNV	1	A	4186392	63	100	39.2857	AAC76962.1:c.1043A>C	Asp348Ala	NA	NA
13	acrR	MG_CSTCHL_8	CSTCHL	8	INDEL	NA			NA	NA	NA			NA	NA
123	marR	MG_CSTCHL_8	CSTCHL	8	SNV	1	C	1619468	138	89.1304	39.1951	AAC74603.2:c.349C>T	Gln117*	NA	NA
NA	marR	MG_CSTCHL_8	CSTCHL	8	Duplication	1055	NA	NA	NA	NA	NA	NA	NA	1	5.19e-07
NA	marB	MG_CSTCHL_8	CSTCHL	8	Duplication	670	NA	NA	NA	NA	NA	NA	NA	1	2.76e-07
NA	yneM	MG_CSTCHL_8	CSTCHL	8	Duplication	1851	NA	NA	NA	NA	NA	NA	NA	1	3.65e-07
NA	dgcZ	MG_CSTCHL_8	CSTCHL	8	Duplication	1851	NA	NA	NA	NA	NA	NA	NA	0.974186	3.65e-07
NA	mgrR	MG_CSTCHL_8	CSTCHL	8	Duplication	1851	NA	NA	NA	NA	NA	NA	NA	1	3.65e-07
NA	ydeJ	MG_CSTCHL_8	CSTCHL	8	Duplication	1186	NA	NA	NA	NA	NA	NA	NA	0.990366	8.93e-07
NA	essQ	MG_CSTCHL_8	CSTCHL	8	Duplication	304	NA	NA	NA	NA	NA	NA	NA	1	9.53e-07
NA	cspB	MG_CSTCHL_8	CSTCHL	8	Duplication	1224	NA	NA	NA	NA	NA	NA	NA	1	3.27e-07
NA	cspF	MG_CSTCHL_8	CSTCHL	8	Duplication	1224	NA	NA	NA	NA	NA	NA	NA	1	3.27e-07
NA	hokD	MG_CSTCHL_8	CSTCHL	8	Duplication	1539	NA	NA	NA	NA	NA	NA	NA	1	2.58e-07
NA	relE	MG_CSTCHL_8	CSTCHL	8	Duplication	1539	NA	NA	NA	NA	NA	NA	NA	1	2.58e-07
NA	relB	MG_CSTCHL_8	CSTCHL	8	Duplication	1539	NA	NA	NA	NA	NA	NA	NA	1	2.58e-07
NA	ydfV	MG_CSTCHL_8	CSTCHL	8	Duplication	1539	NA	NA	NA	NA	NA	NA	NA	1	2.58e-07
69	gyrA	MG_CSTCIP_1	CSTCIP	1	SNV	1	T	2339161	69	100	39.6087	AAC75291.1:c.260A>G	Asp87Gly	NA	NA
NA	marR	MG_CSTCIP_1	CSTCIP	1	Deletion	20	TAAAACTTACCACCGGCGGC	1619412..1619431	NA	98.9899	NA	NA	NA	NA	NA
52	basS	MG_CSTCIP_2	CSTCIP	2	SNV	1	C	4332828	52	100	39.0385	AAC77073.1:c.445G>T	Asp149Tyr	NA	NA
68	gyrA	MG_CSTCIP_2	CSTCIP	2	SNV	1	C	2339162	68	100	38.7941	AAC75291.1:c.259G>T	Asp87Tyr	NA	NA
36	gyrB	MG_CSTCIP_2	CSTCIP	2	SNV	1	T	3878722	36	100	39.2222	AAT48201.1:c.1398A>T	Glu466Asp	NA	NA
40	macB	MG_CSTCIP_2	CSTCIP	2	Deletion	1	A	921129	40	100	36.85	AAC73966.1:c.783delA	Trp262fs	NA	NA
NA	rcsB	MG_CSTCIP_2	CSTCIP	2	Insertion	5	-	2316748^2316749	NA	95.6522	NA	NA	NA	NA	NA
59	rpoB	MG_CSTCIP_2	CSTCIP	2	SNV	1	A	4184975	59	100	38.8983	AAC76961.1:c.3731A>T	His1244Leu	NA	NA
39	waaF	MG_CSTCIP_2	CSTCIP	2	SNV	1	T	3795554	39	100	39.0256	AAC76644.1:c.626T>A	Leu209Gln	NA	NA
54	ydhT	MG_CSTCIP_2	CSTCIP	2	SNV	1	A	1749167	54	100	39.3148	AAC74739.1:c.393T>G	Ser131Arg	NA	NA
NA	lit	MG_CSTCIP_2	CSTCIP	2	Duplication	11998	NA	NA	NA	NA	NA	NA	NA	1	5.38e-08
NA	intE	MG_CSTCIP_2	CSTCIP	2	Duplication	11998	NA	NA	NA	NA	NA	NA	NA	1	5.38e-08
NA	xisE	MG_CSTCIP_2	CSTCIP	2	Duplication	11998	NA	NA	NA	NA	NA	NA	NA	1	5.38e-08
NA	ymfI	MG_CSTCIP_2	CSTCIP	2	Duplication	11998	NA	NA	NA	NA	NA	NA	NA	1	5.38e-08
NA	ymfJ	MG_CSTCIP_2	CSTCIP	2	Duplication	11998	NA	NA	NA	NA	NA	NA	NA	1	5.38e-08
NA	cohE	MG_CSTCIP_2	CSTCIP	2	Duplication	11998	NA	NA	NA	NA	NA	NA	NA	1	5.38e-08
NA	croE	MG_CSTCIP_2	CSTCIP	2	Duplication	11998	NA	NA	NA	NA	NA	NA	NA	1	5.38e-08
NA	ymfL	MG_CSTCIP_2	CSTCIP	2	Duplication	11998	NA	NA	NA	NA	NA	NA	NA	1	5.38e-08
NA	ymfM	MG_CSTCIP_2	CSTCIP	2	Duplication	11998	NA	NA	NA	NA	NA	NA	NA	1	5.38e-08
NA	oweE	MG_CSTCIP_2	CSTCIP	2	Duplication	11998	NA	NA	NA	NA	NA	NA	NA	1	5.38e-08
NA	aaaE	MG_CSTCIP_2	CSTCIP	2	Duplication	11998	NA	NA	NA	NA	NA	NA	NA	1	5.38e-08
NA	ymfR	MG_CSTCIP_2	CSTCIP	2	Duplication	11998	NA	NA	NA	NA	NA	NA	NA	1	5.38e-08
NA	beeE	MG_CSTCIP_2	CSTCIP	2	Duplication	11998	NA	NA	NA	NA	NA	NA	NA	1	5.38e-08
NA	jayE	MG_CSTCIP_2	CSTCIP	2	Duplication	11998	NA	NA	NA	NA	NA	NA	NA	1	5.38e-08
NA	ymfQ	MG_CSTCIP_2	CSTCIP	2	Duplication	11998	NA	NA	NA	NA	NA	NA	NA	1	5.38e-08
NA	stfP	MG_CSTCIP_2	CSTCIP	2	Duplication	11998	NA	NA	NA	NA	NA	NA	NA	1	5.38e-08
NA	tfaP	MG_CSTCIP_2	CSTCIP	2	Duplication	11998	NA	NA	NA	NA	NA	NA	NA	1	5.38e-08
NA	tfaE	MG_CSTCIP_2	CSTCIP	2	Duplication	11998	NA	NA	NA	NA	NA	NA	NA	1	5.38e-08
NA	stfE	MG_CSTCIP_2	CSTCIP	2	Duplication	11998	NA	NA	NA	NA	NA	NA	NA	1	5.38e-08
NA	pinE	MG_CSTCIP_2	CSTCIP	2	Duplication	11998	NA	NA	NA	NA	NA	NA	NA	1	5.38e-08
NA	mcrA	MG_CSTCIP_2	CSTCIP	2	Duplication	808	NA	NA	NA	NA	NA	NA	NA	0.968825	2.38e-07
44	gyrA	MG_CSTCIP_3	CSTCIP	3	SNV	1	T	2339161	44	100	39.2273	AAC75291.1:c.260A>G	Asp87Gly	NA	NA
53	gyrB	MG_CSTCIP_3	CSTCIP	3	SNV	1	T	3878722	53	100	39.0189	AAT48201.1:c.1398A>C	Glu466Asp	NA	NA
44	gyrA	MG_CSTCIP_4	CSTCIP	4	SNV	1	G	2339173	44	100	39.4318	AAC75291.1:c.248C>T	Ser83Leu	NA	NA
48	gyrB	MG_CSTCIP_4	CSTCIP	4	SNV	1	T	3878722	48	100	39.25	AAT48201.1:c.1398A>T	Glu466Asp	NA	NA
34	ynfE	MG_CSTCIP_4	CSTCIP	4	SNV	1	A	1660110	34	100	38.8235	AAC74659.1:c.2042A>G	Glu681Gly	NA	NA
51	acrR	MG_CSTCIP_5	CSTCIP	5	Insertion	1	-	486139	52	98.0769	39.0588	AAC73566.1:c.378_379insC	Gln127fs	NA	NA
52	arcA	MG_CSTCIP_5	CSTCIP	5	Insertion	3	-	4639820	61	85.2459	39.4551	AAC77354.1:c.487_488insCGC	Pro162_Arg163insPro	NA	NA
47	basS	MG_CSTCIP_5	CSTCIP	5	Insertion	3	-	4333010	52	90.3846	39.3261	AAC77073.1:c.263_264insGGT	Val88_Arg89insVal	NA	NA
44	fliI	MG_CSTCIP_5	CSTCIP	5	SNV	1	T	2017623	44	100	39.7273	AAC75008.1:c.1070T>G	Leu357Arg	NA	NA
36	gadB	MG_CSTCIP_5	CSTCIP	5	SNV	1	A	1570939	36	100	39.4167	AAC74566.1:c.1107T>G		NA	NA
58	gyrA	MG_CSTCIP_5	CSTCIP	5	SNV	1	C	2339162	58	100	38.3793	AAC75291.1:c.259G>T	Asp87Tyr	NA	NA
NA	sspA	MG_CSTCIP_5	CSTCIP	5	Deletion	33	ATCTCGAAACTTACACCTTTCTCAGCCAGCACA	3377308..3377340	NA	100	NA	NA	NA	NA	NA
31	fliI	MG_CSTCIP_6	CSTCIP	6	SNV	1	T	2017623	31	100	39.2258	AAC75008.1:c.1070T>G	Leu357Arg	NA	NA
42	gyrA	MG_CSTCIP_6	CSTCIP	6	SNV	1	C	2339162	42	100	39.0476	AAC75291.1:c.259G>T	Asp87Tyr	NA	NA
40	basS	MG_CSTCIP_7	CSTCIP	7	SNV	1	A	4333244	40	100	39.275	AAC77073.1:c.29T>G	Leu10Arg	NA	NA
55	gyrA	MG_CSTCIP_7	CSTCIP	7	SNV	1	T	2339161	55	100	39.2	AAC75291.1:c.260A>G	Asp87Gly	NA	NA
41	rpoC	MG_CSTCIP_7	CSTCIP	7	Insertion	3	-	4187648	48	85.4167	39.4344	AAC76962.1:c.2298_2299insCTG	Leu767_Asn768insLeu	NA	NA
NA	sspA	MG_CSTCIP_7	CSTCIP	7	Deletion	11	ATATAGCCTTT	3376861..3376871	NA	97.3684	NA	NA	NA	NA	NA
68	tusD	MG_CSTCIP_7	CSTCIP	7	Deletion	1	A	3475353	68	100	37.3971	AAC76370.1:c.366delT	Cys122fs	NA	NA
82	gyrA	MG_CSTCIP_8	CSTCIP	8	SNV	1	G	2339173	82	100	39.0976	AAC75291.1:c.248C>T	Ser83Leu	NA	NA
78	ftsI	MG_CSTFEP_1	CSTFEP	1	SNV	1	G	92349	78	100	38.8846	AAC73195.1:c.937G>A	Val313Met	NA	NA
54	marR	MG_CSTFEP_1	CSTFEP	1	SNV	1	T	1619352	54	100	38.9259	AAC74603.2:c.233T>G	Leu78Arg	NA	NA
66	ompR	MG_CSTFEP_1	CSTFEP	1	SNV	1	G	3536542	66	100	39.0909	AAC76430.1:c.43C>A	Arg15Ser	NA	NA
42	acrB	MG_CSTFEP_2	CSTFEP	2	SNV	1	A	483208	43	97.6744	38.0952	AAC73564.1:c.1196T>A	Val399Glu	NA	NA
9	ompF	MG_CSTFEP_2	CSTFEP	2	INDEL	NA			NA	NA	NA			NA	NA
48	rpoS	MG_CSTFEP_2	CSTFEP	2	SNV	1	C	2867106	48	100	39	AAC75783.1:c.446G>T	Trp149Leu	NA	NA
71	envZ	MG_CSTFEP_3	CSTFEP	3	SNV	1	G	3535126	71	100	39.3099	AAC76429.1:c.743C>T	Pro248Leu	NA	NA
47	ftsI	MG_CSTFEP_3	CSTFEP	3	SNV	1	C	91911	47	100	38.9787	AAC73195.1:c.499C>T	Arg167Cys	NA	NA
60	ompC	MG_CSTFEP_3	CSTFEP	3	SNV	1	G	2312725	60	100	39.35	AAC75275.1:c.25C>T		NA	NA
53	arnD	MG_CSTFEP_4	CSTFEP	4	SNV	1	A	2370757	53	100	38.9434	AAC75316.1:c.740A>T	Asp247Val	NA	NA
56	envZ	MG_CSTFEP_4	CSTFEP	4	SNV	1	T	3535061	56	100	39.1964	AAC76429.1:c.808A>T	Ile270Phe	NA	NA
76	ftsI	MG_CSTFEP_4	CSTFEP	4	SNV	1	A	92519	76	100	39.1447	AAC73195.1:c.1107A>C	Leu369Phe	NA	NA
NA	ampD	MG_CSTFEP_4	CSTFEP	4	Duplication	560	NA	NA	NA	NA	NA	NA	NA	0.976449	9.82e-07
NA	ninE	MG_CSTFEP_4	CSTFEP	4	Duplication	314	NA	NA	NA	NA	NA	NA	NA	1	1.97e-06
68	cpxR	MG_CSTFEP_8	CSTFEP	8	SNV	1	A	4105612	68	100	39.2353	AAC76894.1:c.59T>G	Leu20Arg	NA	NA
44	crypticprophageEut/CPZ-55	MG_CSTFEP_8	CSTFEP	8	SNV	1	G	2563530	44	100	39.1818			NA	NA
47	dld	MG_CSTFEP_8	CSTFEP	8	SNV	1	A	2223623	47	100	39.5745	AAC75194.1:c.1439A>T	Gln480Leu	NA	NA
46	dnaQ	MG_CSTFEP_8	CSTFEP	8	SNV	1	T	236356	46	100	39.3696	AAC73320.1:c.290T>C	Ile97Thr	NA	NA
50	ftsI	MG_CSTFEP_8	CSTFEP	8	SNV	1	A	93019	50	100	38.92	AAC73195.1:c.1607A>T	Gln536Leu	NA	NA
55	fucP	MG_CSTFEP_8	CSTFEP	8	SNV	1	C	2935416	55	100	39.0727	AAC75843.1:c.1182C>A		NA	NA
54	marR	MG_CSTFEP_8	CSTFEP	8	SNV	1	A	1619333	54	100	39.0556	AAC74603.2:c.214A>C	Thr72Pro	NA	NA
52	ompR	MG_CSTFEP_8	CSTFEP	8	SNV	1	T	3536034	52	100	38.9231	AAC76430.1:c.551A>C	Lys184Thr	NA	NA
63	ydiM	MG_CSTFEP_8	CSTFEP	8	SNV	1	A	1771662	63	100	39.2698	AAC74760.1:c.592A>T	Thr198Ser	NA	NA
47	yjiP	MG_CSTFEP_8	CSTFEP	8	SNV	1	A	4569083	47	100	39.4468	yjiP:c.86A>C	Glu29Ala	NA	NA
48	mprA	MG_CSTNIT_1	CSTNIT	1	SNV	1	G	2811101	49	97.9592	39.3333	AAC75731.1:c.332G>T	Arg111Leu	NA	NA
45	nfsA	MG_CSTNIT_1	CSTNIT	1	SNV	1	G	891575	45	100	39.5556	AAC73938.1:c.392G>A	Gly131Asp	NA	NA
9	nfsB	MG_CSTNIT_1	CSTNIT	1	INDEL	NA			NA	NA	NA			NA	NA
42	mprA	MG_CSTNIT_2	CSTNIT	2	SNV	1	G	2811098	42	100	39.4048	AAC75731.1:c.329G>C	Arg110Pro	NA	NA
40	nfsA	MG_CSTNIT_2	CSTNIT	2	SNV	1	G	891227	40	100	39.225	AAC73938.1:c.44G>T	Arg15Leu	NA	NA
40	nfsB	MG_CSTNIT_2	CSTNIT	2	SNV	1	C	605143	40	100	39.2	AAC73679.1:c.282G>C	Trp94Cys	NA	NA
NA	ybaT	MG_CSTNIT_2	CSTNIT	2	Deletion	9	GCCAGCGTT	513620..513628	NA	100	NA	NA	NA	NA	NA
12	nfsB	MG_CSTNIT_3	CSTNIT	3	INDEL	NA			NA	NA	NA			NA	NA
35	mprA	MG_CSTNIT_4	CSTNIT	4	SNV	1	T	2811016	35	100	39.0857	AAC75731.1:c.247T>C	Ser83Pro	NA	NA
42	nfsB	MG_CSTNIT_4	CSTNIT	4	SNV	1	G	604943	42	100	39.2619	AAC73679.1:c.482C>A	Ala161Glu	NA	NA
42	mprA	MG_CSTNIT_5	CSTNIT	5	Deletion	1	T	2811152	43	97.6744	39.1905	AAC75731.1:c.383delT	Leu129fs	NA	NA
41	nfsB	MG_CSTNIT_5	CSTNIT	5	SNV	1	C	604851	41	100	39.3659	AAC73679.1:c.574G>A	Gly192Ser	NA	NA
NA	mprA	MG_CSTNIT_6	CSTNIT	6	Deletion	12	TTTTGCGCGAGG	2811140..2811151	NA	98.3871	NA	NA	NA	NA	NA
44	nfsA	MG_CSTNIT_6	CSTNIT	6	SNV	1	C	891790	44	100	39.4091	AAC73938.1:c.607C>T	Arg203Cys	NA	NA
NA	insH1	MG_CSTNIT_6	CSTNIT	6	Duplication	1077	NA	NA	NA	NA	NA	NA	NA	1	3.86e-07
64	nfsA	MG_CSTNIT_7	CSTNIT	7	SNV	1	C	891539	64	100	38.7969	AAC73938.1:c.356C>A	Ala119Glu	NA	NA
63	nfsB	MG_CSTNIT_7	CSTNIT	7	Deletion	1	A	604924	63	100	38.3968	AAC73679.1:c.501delT	Phe167fs	NA	NA
56	mprA	MG_CSTNIT_8	CSTNIT	8	SNV	1	A	2811218	56	100	39.5536	AAC75731.1:c.449A>C	Gln150Pro	NA	NA
26	nfsA	MG_CSTNIT_8	CSTNIT	8	INDEL	NA			NA	NA	NA			NA	NA
75	nfsB	MG_CSTNIT_8	CSTNIT	8	SNV	1	G	605124	75	100	39.32	AAC73679.1:c.301C>T	Gln101*	NA	NA
75	marR	MG_CSTTET_1	CSTTET	1	SNV	1	A	1619300	75	100	39.28	AAC74603.2:c.181A>G	Lys61Glu	NA	NA
33	acrR	MG_CSTTET_2	CSTTET	2	SNV	1	C	485774	34	97.0588	39.7576	AAC73566.1:c.14C>A	Thr5Asn	NA	NA
46	rob	MG_CSTTET_2	CSTTET	2	SNV	1	C	4634844	46	100	39.5435	AAC77349.1:c.467G>A	Arg156His	NA	NA
NA	upstreammarR	MG_CSTTET_3	CSTTET	3	Deletion	20	GCAACTAATTACTTGCCAGG	1619091..1619110	NA	100	NA	NA	NA	NA	NA
46	marR	MG_CSTTET_4	CSTTET	4	Insertion	1	-	1619185	46	100	39.2826	AAC74603.2:c.65_66insT	Gln23fs	NA	NA
NA	upstreammarR	MG_CSTTET_5	CSTTET	5	Deletion	14	ATCCCCTGCAACTA	1619084..1619097	NA	100	NA	NA	NA	NA	NA
12	acrR	MG_CSTTET_6	CSTTET	6	INDEL	NA			NA	NA	NA			NA	NA
60	rob	MG_CSTTET_6	CSTTET	6	SNV	1	C	4634844	60	100	39.55	AAC77349.1:c.467G>A	Arg156His	NA	NA
17	marR	MG_CSTTET_7	CSTTET	7	INDEL	NA			NA	NA	NA			NA	NA
18	acrR	MG_CSTTET_8	CSTTET	8	INDEL	NA			NA	NA	NA			NA	NA
65	rob	MG_CSTTET_8	CSTTET	8	SNV	1	C	4634844	65	100	39.4308	AAC77349.1:c.467G>A	Arg156His	NA	NA
66	ftsI	MG_CTX_1	CTX	1	SNV	1	A	91639	66	100	39.3182	AAC73195.1:c.227A>G	Asp76Gly	NA	NA
58	marR	MG_CTX_1	CTX	1	SNV	1	G	1619400	59	98.3051	39.2414	AAC74603.2:c.281G>A	Arg94His	NA	NA
43	rcsC	MG_CTX_1	CTX	1	SNV	1	C	2318565	44	97.7273	39.4186	AAC75278.2:c.1312G>T	Val438Leu	NA	NA
19	acrR	MG_CTX_2	CTX	2	INDEL	NA			NA	NA	NA			NA	NA
53	ftsI	MG_CTX_2	CTX	2	SNV	1	T	92512	53	100	39.717	AAC73195.1:c.1100T>A	Leu367Gln	NA	NA
14	ompF	MG_CTX_2	CTX	2	INDEL	NA			NA	NA	NA			NA	NA
14	rbsR	MG_CTX_2	CTX	2	INDEL	NA			NA	NA	NA			NA	NA
58	rpoB	MG_CTX_2	CTX	2	SNV	1	G	4182599	59	98.3051	38.8793	AAC76961.1:c.1355G>T	Arg452Leu	NA	NA
38	acrB	MG_CTX_3	CTX	3	SNV	1	T	483877	38	100	39.2105	AAC73564.1:c.527A>G	Gln176Arg	NA	NA
45	ompR	MG_CTX_3	CTX	3	SNV	1	G	3536449	45	100	39.0444	AAC76430.1:c.136C>T	Arg46Cys	NA	NA
41	rob	MG_CTX_3	CTX	3	SNV	1	C	4635307	41	100	39.2439	AAC77349.1:c.4G>T	Asp2Tyr	NA	NA
8	ompF	MG_CTX_4	CTX	4	INDEL	NA			NA	NA	NA			NA	NA
18	yheO	MG_CTX_4	CTX	4	INDEL	NA			NA	NA	NA			NA	NA
64	fliP	MG_CTX_5	CTX	5	Deletion	1	C	2021917	67	95.5224	38.9219	AAC75015.1:c.49delC	Leu18fs	NA	NA
92	ftsI	MG_CTX_5	CTX	5	SNV	1	A	93019	92	100	39.3478	AAC73195.1:c.1607A>T	Gln536Leu	NA	NA
113	rpoA	MG_CTX_5	CTX	5	SNV	1	T	3440212	113	100	39.5752	AAC76320.1:c.818A>C	Glu273Ala	NA	NA
80	acrB	MG_CTX_6	CTX	6	SNV	1	C	482387	81	98.7654	39.1875	AAC73564.1:c.2017G>A	Glu673Lys	NA	NA
18	acrR	MG_CTX_6	CTX	6	INDEL	NA			NA	NA	NA			NA	NA
92	marR	MG_CTX_6	CTX	6	SNV	1	C	1619348	92	100	39.1739	AAC74603.2:c.229C>A	Arg77Ser	NA	NA
NA	cpxA	MG_CTX_7	CTX	7	Deletion	6	CAGCGT	4104925..4104930	NA	92	NA	NA	NA	NA	NA
13	cpxR	MG_CTX_7	CTX	7	INDEL	NA			NA	NA	NA			NA	NA
106	frdD	MG_CTX_7	CTX	7	Insertion	1	-	4379016	109	97.2477	39.4811	AAC77111.1:c.351_352insT	Thr118fs	NA	NA
53	glnU	MG_CTX_7	CTX	7	SNV	1	A	696875	53	100	38.1887			NA	NA
NA	upstreammarR	MG_CTX_7	CTX	7	Insertion	20	-	1619119^1619120	NA	80.6723	NA	NA	NA	NA	NA
40	ompF	MG_CTX_8	CTX	8	SNV	1	G	986721	43	93.0233	38.525	AAC74015.1:c.262C>T	Gln88*	NA	NA
13	tusE	MG_CTX_8	CTX	8	INDEL	NA			NA	NA	NA			NA	NA
5	acrR	MG_DOX_1	DOX	1	INDEL	NA			NA	NA	NA			NA	NA
122	envZ	MG_DOX_1	DOX	1	SNV	1	C	3535013	122	100	38.4262	AAC76429.1:c.856G>T	Asp286Tyr	NA	NA
36	icd	MG_DOX_1	DOX	1	SNV	1	C	1196220	36	100	39.3611	AAC74220.1:c.1098C>T		NA	NA
77	marR	MG_DOX_1	DOX	1	SNV	1	C	1619468	77	100	39.2208	AAC74603.2:c.349C>T	Gln117*	NA	NA
8	acrR	MG_DOX_2	DOX	2	INDEL	NA			NA	NA	NA			NA	NA
NA	marR	MG_DOX_2	DOX	2	Deletion	15	TGAACAATGCCATCA	1619443..1619457	NA	100	NA	NA	NA	NA	NA
64	rob	MG_DOX_2	DOX	2	SNV	1	G	4634760	64	100	39.375	AAC77349.1:c.551C>A	Thr184Lys	NA	NA
12	trkA	MG_DOX_2	DOX	2	INDEL	NA			NA	NA	NA			NA	NA
NA	insA	MG_DOX_2	DOX	2	Duplication	772	NA	NA	NA	NA	NA	NA	NA	1	2.77e-08
NA	insB1	MG_DOX_2	DOX	2	Duplication	772	NA	NA	NA	NA	NA	NA	NA	1	2.77e-08
77	acrR	MG_DOX_3	DOX	3	SNV	1	C	485797	77	100	39.1948	AAC73566.1:c.37C>T	Arg13Cys	NA	NA
NA	lon	MG_DOX_3	DOX	3	Deletion	18	TCAGAAAGAACTCGGTGA	459598..459615	NA	99.1803	NA	NA	NA	NA	NA
NA	marR	MG_DOX_3	DOX	3	Deletion	330	GTACCAGCGATCTGTTCAATGAAATTATTCCATTGGGTCGCTTAATCCATATGGTTAATCAGAAGAAAGATCGCCTGCTTAACGAGTATCTGTCTCCGCTGGATATTACCGCGGCACAGTTTAAGGTGCTCTGCTCTATCCGCTGCGCGGCGTGTATTACTCCGGTTGAACTGAAAAAGGTATTGTCGGTCGACCTGGGAGCACTGACCCGTATGCTGGATCGCCTGGTCTGTAAAGGCTGGGTGGAAAGGTTGCCGAACCCGAATGACAAGCGCGGCGTACTGGTAAAACTTACCACCGGCGGCGCGGCAATATGTGAACAATGCCATC	1619127..1619456	NA	97.9592	NA	NA	NA	NA	NA
12	acrR	MG_DOX_4	DOX	4	INDEL	NA			NA	NA	NA			NA	NA
74	lon	MG_DOX_4	DOX	4	SNV	1	T	460725	74	100	39.7162	AAC73542.1:c.1838T>A	Ile613Asn	NA	NA
78	marR	MG_DOX_4	DOX	4	SNV	1	C	1619468	78	100	39.141	AAC74603.2:c.349C>T	Gln117*	NA	NA
12	acrR	MG_DOX_5	DOX	5	INDEL	NA			NA	NA	NA			NA	NA
58	lon	MG_DOX_5	DOX	5	SNV	1	T	458928	58	100	39.8103	AAC73542.1:c.41T>C	Leu14Ser	NA	NA
51	marR	MG_DOX_5	DOX	5	SNV	1	G	1619430	51	100	39.4118	AAC74603.2:c.311G>A	Gly104Asp	NA	NA
50	acrR	MG_DOX_6	DOX	6	SNV	1	T	485914	50	100	39.6	AAC73566.1:c.154T>G	Phe52Val	NA	NA
51	lon	MG_DOX_6	DOX	6	SNV	1	C	460326	51	100	39.5882	AAC73542.1:c.1439C>T	Pro480Leu	NA	NA
45	marR	MG_DOX_6	DOX	6	Deletion	1	G	1619210	45	100	39.4	AAC74603.2:c.91delG	Glu31fs	NA	NA
38	rpsJ	MG_DOX_6	DOX	6	SNV	1	C	3453102	38	100	38.8947	AAC76346.1:c.169G>C	Val57Leu	NA	NA
43	acrR	MG_DOX_7	DOX	7	Insertion	1	-	486322	46	93.4783	39.0465	AAC73566.1:c.561_562insA	Glu190fs	NA	NA
51	lrhA	MG_DOX_7	DOX	7	SNV	1	C	2406458	51	100	39.3529	AAC75349.1:c.184G>T	Gly62Cys	NA	NA
65	marR	MG_DOX_7	DOX	7	SNV	1	T	1619253	65	100	39.2923	AAC74603.2:c.134T>A	Val45Glu	NA	NA
65	acrR	MG_DOX_8	DOX	8	SNV	1	C	486014	65	100	39.2462	AAC73566.1:c.254C>A	Pro85Gln	NA	NA
37	marA	MG_DOX_8	DOX	8	SNV	1	G	1619832	37	100	39.7027	AAC74604.2:c.259G>A	Glu87Lys	NA	NA
57	marR	MG_DOX_8	DOX	8	Deletion	1	A	1619177	57	100	39.0702	AAC74603.2:c.58delA	Met20fs	NA	NA
49	sixA	MG_DOX_8	DOX	8	SNV	1	C	2456370	49	100	39.3878	AAC75400.1:c.443G>A	Trp148*	NA	NA
58	acrR	MG_DOXAMK_1	DOXAMK	1	SNV	1	T	485945	58	100	39.5172	AAC73566.1:c.185T>G	Ile62Ser	NA	NA
34	cpxA	MG_DOXAMK_1	DOXAMK	1	SNV	1	A	4104695	34	100	39.0882	AAC76893.1:c.281T>C	Val94Ala	NA	NA
60	fusA	MG_DOXAMK_1	DOXAMK	1	SNV	1	G	3471539	60	100	39.5	AAC76365.1:c.1976C>T	Pro659Leu	NA	NA
114	acrR	MG_DOXAMK_2	DOXAMK	2	SNV	1	G	485763	114	100	39.2018	AAC73566.1:c.3G>A	Met1?	NA	NA
61	cpxA	MG_DOXAMK_2	DOXAMK	2	SNV	1	T	4104326	61	100	39.3607	AAC76893.1:c.650A>C	Glu217Ala	NA	NA
97	cyaA	MG_DOXAMK_2	DOXAMK	2	Deletion	1	G	3993541	100	97	38.6186	AAC76809.1:c.2389delG	Gly797fs	NA	NA
110	fusA	MG_DOXAMK_2	DOXAMK	2	SNV	1	A	3471554	110	100	39.6818	AAC76365.1:c.1961T>A	Ile654Asn	NA	NA
NA	acrR	MG_DOXAMK_3	DOXAMK	3	Insertion	9	-	485830^485831	NA	83.3333	NA	NA	NA	NA	NA
76	cpxA	MG_DOXAMK_3	DOXAMK	3	SNV	1	T	4104326	76	100	39.1053	AAC76893.1:c.650A>C	Glu217Ala	NA	NA
88	fusA	MG_DOXAMK_3	DOXAMK	3	SNV	1	G	3471692	88	100	39.4773	AAC76365.1:c.1823C>A	Ala608Glu	NA	NA
NA	hdfR	MG_DOXAMK_3	DOXAMK	3	Duplication	3217	NA	NA	NA	NA	NA	NA	NA	1	3.02e-07
NA	yifB	MG_DOXAMK_3	DOXAMK	3	Duplication	3217	NA	NA	NA	NA	NA	NA	NA	1	3.02e-07
NA	aspT	MG_DOXAMK_3	DOXAMK	3	Duplication	3217	NA	NA	NA	NA	NA	NA	NA	1	3.02e-07
NA	ilvM	MG_DOXAMK_3	DOXAMK	3	Duplication	2771	NA	NA	NA	NA	NA	NA	NA	1	2.82e-07
NA	ilvE	MG_DOXAMK_3	DOXAMK	3	Duplication	2771	NA	NA	NA	NA	NA	NA	NA	1	2.82e-07
NA	ilvC	MG_DOXAMK_3	DOXAMK	3	Duplication	4453	NA	NA	NA	NA	NA	NA	NA	1	3.09e-08
NA	ppiC	MG_DOXAMK_3	DOXAMK	3	Duplication	4453	NA	NA	NA	NA	NA	NA	NA	1	3.09e-08
NA	rhlB	MG_DOXAMK_3	DOXAMK	3	Duplication	2794	NA	NA	NA	NA	NA	NA	NA	1	6.52e-09
NA	wzzE	MG_DOXAMK_3	DOXAMK	3	Duplication	2933	NA	NA	NA	NA	NA	NA	NA	1	1.44e-07
NA	wecC	MG_DOXAMK_3	DOXAMK	3	Duplication	1683	NA	NA	NA	NA	NA	NA	NA	1	3.92e-07
NA	rffH	MG_DOXAMK_3	DOXAMK	3	Duplication	2775	NA	NA	NA	NA	NA	NA	NA	1	8.62e-08
NA	wecD	MG_DOXAMK_3	DOXAMK	3	Duplication	2775	NA	NA	NA	NA	NA	NA	NA	1	8.62e-08
NA	wecE	MG_DOXAMK_3	DOXAMK	3	Duplication	2775	NA	NA	NA	NA	NA	NA	NA	1	8.62e-08
NA	argX	MG_DOXAMK_3	DOXAMK	3	Duplication	385	NA	NA	NA	NA	NA	NA	NA	1	3.66e-07
NA	hisR	MG_DOXAMK_3	DOXAMK	3	Duplication	385	NA	NA	NA	NA	NA	NA	NA	1	3.66e-07
NA	leuT	MG_DOXAMK_3	DOXAMK	3	Duplication	385	NA	NA	NA	NA	NA	NA	NA	1	3.66e-07
NA	hemD	MG_DOXAMK_3	DOXAMK	3	Duplication	1169	NA	NA	NA	NA	NA	NA	NA	1	4.06e-07
NA	cyaA	MG_DOXAMK_3	DOXAMK	3	Duplication	3410	NA	NA	NA	NA	NA	NA	NA	1	1.19e-07
NA	yifL	MG_DOXAMK_3	DOXAMK	3	Duplication	850	NA	NA	NA	NA	NA	NA	NA	0.995098	4.96e-07
NA	yigA	MG_DOXAMK_3	DOXAMK	3	Duplication	1076	NA	NA	NA	NA	NA	NA	NA	1	6.51e-07
NA	yigE	MG_DOXAMK_3	DOXAMK	3	Duplication	1677	NA	NA	NA	NA	NA	NA	NA	1	1.67e-07
NA	yigF	MG_DOXAMK_3	DOXAMK	3	Duplication	925	NA	NA	NA	NA	NA	NA	NA	1	5.23e-07
NA	yigI	MG_DOXAMK_3	DOXAMK	3	Duplication	1712	NA	NA	NA	NA	NA	NA	NA	1	7.09e-08
NA	pldA	MG_DOXAMK_3	DOXAMK	3	Duplication	1712	NA	NA	NA	NA	NA	NA	NA	1	7.09e-08
NA	rhtC	MG_DOXAMK_3	DOXAMK	3	Duplication	2548	NA	NA	NA	NA	NA	NA	NA	1	3.73e-07
NA	pldB	MG_DOXAMK_3	DOXAMK	3	Duplication	1980	NA	NA	NA	NA	NA	NA	NA	1	4.79e-08
NA	yigM	MG_DOXAMK_3	DOXAMK	3	Duplication	1310	NA	NA	NA	NA	NA	NA	NA	1	1.96e-07
NA	metE	MG_DOXAMK_3	DOXAMK	3	Duplication	4681	NA	NA	NA	NA	NA	NA	NA	0.967728	2.03e-07
NA	ysgA	MG_DOXAMK_3	DOXAMK	3	Duplication	4681	NA	NA	NA	NA	NA	NA	NA	1	2.03e-07
NA	udp	MG_DOXAMK_3	DOXAMK	3	Duplication	4681	NA	NA	NA	NA	NA	NA	NA	1	2.03e-07
NA	ubiJ	MG_DOXAMK_3	DOXAMK	3	Duplication	1109	NA	NA	NA	NA	NA	NA	NA	1	2.43e-07
NA	esrE	MG_DOXAMK_3	DOXAMK	3	Duplication	1109	NA	NA	NA	NA	NA	NA	NA	1	2.43e-07
NA	tatA	MG_DOXAMK_3	DOXAMK	3	Duplication	2266	NA	NA	NA	NA	NA	NA	NA	1	3.04e-07
NA	tatB	MG_DOXAMK_3	DOXAMK	3	Duplication	2266	NA	NA	NA	NA	NA	NA	NA	1	3.04e-07
NA	rfaH	MG_DOXAMK_3	DOXAMK	3	Duplication	3916	NA	NA	NA	NA	NA	NA	NA	1	1.03e-07
NA	ubiD	MG_DOXAMK_3	DOXAMK	3	Duplication	3916	NA	NA	NA	NA	NA	NA	NA	1	1.03e-07
NA	fre	MG_DOXAMK_3	DOXAMK	3	Duplication	3916	NA	NA	NA	NA	NA	NA	NA	1	1.03e-07
NA	mobB	MG_DOXAMK_3	DOXAMK	3	Duplication	552	NA	NA	NA	NA	NA	NA	NA	0.967803	1.11e-06
NA	mobA	MG_DOXAMK_3	DOXAMK	3	Duplication	599	NA	NA	NA	NA	NA	NA	NA	0.950427	1.06e-06
NA	yshB	MG_DOXAMK_3	DOXAMK	3	Duplication	493	NA	NA	NA	NA	NA	NA	NA	1	2.47e-06
NA	ompL	MG_DOXAMK_3	DOXAMK	3	Duplication	735	NA	NA	NA	NA	NA	NA	NA	0.952381	7.55e-08
NA	yihY	MG_DOXAMK_3	DOXAMK	3	Duplication	1362	NA	NA	NA	NA	NA	NA	NA	1	3.66e-07
NA	yiiS	MG_DOXAMK_3	DOXAMK	3	Duplication	1074	NA	NA	NA	NA	NA	NA	NA	1	2.34e-07
NA	menA	MG_DOXAMK_3	DOXAMK	3	Duplication	1263	NA	NA	NA	NA	NA	NA	NA	0.97411	3.63e-07
NA	hslV	MG_DOXAMK_3	DOXAMK	3	Duplication	890	NA	NA	NA	NA	NA	NA	NA	1	5.94e-07
NA	metJ	MG_DOXAMK_3	DOXAMK	3	Duplication	1542	NA	NA	NA	NA	NA	NA	NA	1	2.31e-07
NA	btuB	MG_DOXAMK_3	DOXAMK	3	Duplication	2914	NA	NA	NA	NA	NA	NA	NA	1	1.81e-07
NA	hupA	MG_DOXAMK_3	DOXAMK	3	Duplication	650	NA	NA	NA	NA	NA	NA	NA	1	8.46e-07
NA	acrR	MG_DOXAMK_4	DOXAMK	4	Insertion	9	-	485830^485831	NA	88	NA	NA	NA	NA	NA
75	cpxA	MG_DOXAMK_4	DOXAMK	4	SNV	1	T	4104326	75	100	38.4933	AAC76893.1:c.650A>C	Glu217Ala	NA	NA
53	fusA	MG_DOXAMK_4	DOXAMK	4	SNV	1	G	3471692	53	100	39.1698	AAC76365.1:c.1823C>A	Ala608Glu	NA	NA
NA	hdfR	MG_DOXAMK_4	DOXAMK	4	Duplication	3556	NA	NA	NA	NA	NA	NA	NA	1	5.91e-08
NA	yifB	MG_DOXAMK_4	DOXAMK	4	Duplication	3556	NA	NA	NA	NA	NA	NA	NA	1	5.91e-08
NA	rrfC	MG_DOXAMK_4	DOXAMK	4	Duplication	3556	NA	NA	NA	NA	NA	NA	NA	1	5.91e-08
NA	aspT	MG_DOXAMK_4	DOXAMK	4	Duplication	3556	NA	NA	NA	NA	NA	NA	NA	1	5.91e-08
NA	rRNA	MG_DOXAMK_4	DOXAMK	4	Duplication	3556	NA	NA	NA	NA	NA	NA	NA	1	5.91e-08
NA	ilvG	MG_DOXAMK_4	DOXAMK	4	Duplication	5614	NA	NA	NA	NA	NA	NA	NA	1	8.2e-08
NA	ilvM	MG_DOXAMK_4	DOXAMK	4	Duplication	5614	NA	NA	NA	NA	NA	NA	NA	1	8.2e-08
NA	ilvE	MG_DOXAMK_4	DOXAMK	4	Duplication	5614	NA	NA	NA	NA	NA	NA	NA	1	8.2e-08
NA	ilvD	MG_DOXAMK_4	DOXAMK	4	Duplication	5614	NA	NA	NA	NA	NA	NA	NA	1	8.2e-08
NA	ilvY	MG_DOXAMK_4	DOXAMK	4	Duplication	21203	NA	NA	NA	NA	NA	NA	NA	1	3.23e-08
NA	ilvC	MG_DOXAMK_4	DOXAMK	4	Duplication	21203	NA	NA	NA	NA	NA	NA	NA	1	3.23e-08
NA	ppiC	MG_DOXAMK_4	DOXAMK	4	Duplication	21203	NA	NA	NA	NA	NA	NA	NA	1	3.23e-08
NA	rep	MG_DOXAMK_4	DOXAMK	4	Duplication	21203	NA	NA	NA	NA	NA	NA	NA	1	3.23e-08
NA	gpp	MG_DOXAMK_4	DOXAMK	4	Duplication	21203	NA	NA	NA	NA	NA	NA	NA	1	3.23e-08
NA	rhlB	MG_DOXAMK_4	DOXAMK	4	Duplication	21203	NA	NA	NA	NA	NA	NA	NA	1	3.23e-08
NA	trxA	MG_DOXAMK_4	DOXAMK	4	Duplication	21203	NA	NA	NA	NA	NA	NA	NA	1	3.23e-08
NA	rho	MG_DOXAMK_4	DOXAMK	4	Duplication	21203	NA	NA	NA	NA	NA	NA	NA	1	3.23e-08
NA	wecA	MG_DOXAMK_4	DOXAMK	4	Duplication	21203	NA	NA	NA	NA	NA	NA	NA	1	3.23e-08
NA	wzzE	MG_DOXAMK_4	DOXAMK	4	Duplication	21203	NA	NA	NA	NA	NA	NA	NA	1	3.23e-08
NA	wecB	MG_DOXAMK_4	DOXAMK	4	Duplication	21203	NA	NA	NA	NA	NA	NA	NA	1	3.23e-08
NA	wecC	MG_DOXAMK_4	DOXAMK	4	Duplication	21203	NA	NA	NA	NA	NA	NA	NA	1	3.23e-08
NA	rffG	MG_DOXAMK_4	DOXAMK	4	Duplication	21203	NA	NA	NA	NA	NA	NA	NA	1	3.23e-08
NA	rffH	MG_DOXAMK_4	DOXAMK	4	Duplication	21203	NA	NA	NA	NA	NA	NA	NA	1	3.23e-08
NA	wecD	MG_DOXAMK_4	DOXAMK	4	Duplication	21203	NA	NA	NA	NA	NA	NA	NA	1	3.23e-08
NA	wecE	MG_DOXAMK_4	DOXAMK	4	Duplication	21203	NA	NA	NA	NA	NA	NA	NA	1	3.23e-08
NA	wecF	MG_DOXAMK_4	DOXAMK	4	Duplication	5536	NA	NA	NA	NA	NA	NA	NA	1	8.9e-09
NA	wzyE	MG_DOXAMK_4	DOXAMK	4	Duplication	5536	NA	NA	NA	NA	NA	NA	NA	1	8.9e-09
NA	wecG	MG_DOXAMK_4	DOXAMK	4	Duplication	5536	NA	NA	NA	NA	NA	NA	NA	1	8.9e-09
NA	yifK	MG_DOXAMK_4	DOXAMK	4	Duplication	5536	NA	NA	NA	NA	NA	NA	NA	1	8.9e-09
NA	argX	MG_DOXAMK_4	DOXAMK	4	Duplication	5536	NA	NA	NA	NA	NA	NA	NA	1	8.9e-09
NA	hisR	MG_DOXAMK_4	DOXAMK	4	Duplication	5536	NA	NA	NA	NA	NA	NA	NA	1	8.9e-09
NA	leuT	MG_DOXAMK_4	DOXAMK	4	Duplication	5536	NA	NA	NA	NA	NA	NA	NA	1	8.9e-09
NA	aslB	MG_DOXAMK_4	DOXAMK	4	Duplication	3291	NA	NA	NA	NA	NA	NA	NA	1	2.68e-08
NA	aslA	MG_DOXAMK_4	DOXAMK	4	Duplication	3291	NA	NA	NA	NA	NA	NA	NA	1	2.68e-08
NA	hemY	MG_DOXAMK_4	DOXAMK	4	Duplication	2432	NA	NA	NA	NA	NA	NA	NA	1	7.75e-08
NA	hemD	MG_DOXAMK_4	DOXAMK	4	Duplication	5026	NA	NA	NA	NA	NA	NA	NA	1	4.68e-08
NA	hemC	MG_DOXAMK_4	DOXAMK	4	Duplication	5026	NA	NA	NA	NA	NA	NA	NA	1	4.68e-08
NA	cyaA	MG_DOXAMK_4	DOXAMK	4	Duplication	5026	NA	NA	NA	NA	NA	NA	NA	1	4.68e-08
NA	yifL	MG_DOXAMK_4	DOXAMK	4	Duplication	2678	NA	NA	NA	NA	NA	NA	NA	1	8.1e-08
NA	dapF	MG_DOXAMK_4	DOXAMK	4	Duplication	2678	NA	NA	NA	NA	NA	NA	NA	1	8.1e-08
NA	yigA	MG_DOXAMK_4	DOXAMK	4	Duplication	2678	NA	NA	NA	NA	NA	NA	NA	1	8.1e-08
NA	yigB	MG_DOXAMK_4	DOXAMK	4	Duplication	6505	NA	NA	NA	NA	NA	NA	NA	1	3.99e-08
NA	uvrD	MG_DOXAMK_4	DOXAMK	4	Duplication	6505	NA	NA	NA	NA	NA	NA	NA	1	3.99e-08
NA	yigE	MG_DOXAMK_4	DOXAMK	4	Duplication	6505	NA	NA	NA	NA	NA	NA	NA	1	3.99e-08
NA	corA	MG_DOXAMK_4	DOXAMK	4	Duplication	6505	NA	NA	NA	NA	NA	NA	NA	1	3.99e-08
NA	yigF	MG_DOXAMK_4	DOXAMK	4	Duplication	6505	NA	NA	NA	NA	NA	NA	NA	1	3.99e-08
NA	yigI	MG_DOXAMK_4	DOXAMK	4	Duplication	20604	NA	NA	NA	NA	NA	NA	NA	1	1.87e-08
NA	pldA	MG_DOXAMK_4	DOXAMK	4	Duplication	20604	NA	NA	NA	NA	NA	NA	NA	1	1.87e-08
NA	recQ	MG_DOXAMK_4	DOXAMK	4	Duplication	20604	NA	NA	NA	NA	NA	NA	NA	1	1.87e-08
NA	rhtC	MG_DOXAMK_4	DOXAMK	4	Duplication	20604	NA	NA	NA	NA	NA	NA	NA	1	1.87e-08
NA	rhtB	MG_DOXAMK_4	DOXAMK	4	Duplication	20604	NA	NA	NA	NA	NA	NA	NA	1	1.87e-08
NA	pldB	MG_DOXAMK_4	DOXAMK	4	Duplication	20604	NA	NA	NA	NA	NA	NA	NA	1	1.87e-08
NA	yigL	MG_DOXAMK_4	DOXAMK	4	Duplication	20604	NA	NA	NA	NA	NA	NA	NA	1	1.87e-08
NA	yigM	MG_DOXAMK_4	DOXAMK	4	Duplication	20604	NA	NA	NA	NA	NA	NA	NA	1	1.87e-08
NA	metR	MG_DOXAMK_4	DOXAMK	4	Duplication	20604	NA	NA	NA	NA	NA	NA	NA	1	1.87e-08
NA	metE	MG_DOXAMK_4	DOXAMK	4	Duplication	20604	NA	NA	NA	NA	NA	NA	NA	1	1.87e-08
NA	ysgA	MG_DOXAMK_4	DOXAMK	4	Duplication	20604	NA	NA	NA	NA	NA	NA	NA	1	1.87e-08
NA	udp	MG_DOXAMK_4	DOXAMK	4	Duplication	20604	NA	NA	NA	NA	NA	NA	NA	1	1.87e-08
NA	rmuC	MG_DOXAMK_4	DOXAMK	4	Duplication	20604	NA	NA	NA	NA	NA	NA	NA	1	1.87e-08
NA	ubiE	MG_DOXAMK_4	DOXAMK	4	Duplication	20604	NA	NA	NA	NA	NA	NA	NA	1	1.87e-08
NA	ubiJ	MG_DOXAMK_4	DOXAMK	4	Duplication	20604	NA	NA	NA	NA	NA	NA	NA	1	1.87e-08
NA	ubiB	MG_DOXAMK_4	DOXAMK	4	Duplication	20604	NA	NA	NA	NA	NA	NA	NA	1	1.87e-08
NA	tatA	MG_DOXAMK_4	DOXAMK	4	Duplication	20604	NA	NA	NA	NA	NA	NA	NA	1	1.87e-08
NA	tatB	MG_DOXAMK_4	DOXAMK	4	Duplication	20604	NA	NA	NA	NA	NA	NA	NA	1	1.87e-08
NA	tatC	MG_DOXAMK_4	DOXAMK	4	Duplication	20604	NA	NA	NA	NA	NA	NA	NA	1	1.87e-08
NA	esrE	MG_DOXAMK_4	DOXAMK	4	Duplication	20604	NA	NA	NA	NA	NA	NA	NA	1	1.87e-08
NA	rfaH	MG_DOXAMK_4	DOXAMK	4	Duplication	7322	NA	NA	NA	NA	NA	NA	NA	1	4.57e-08
NA	ubiD	MG_DOXAMK_4	DOXAMK	4	Duplication	7322	NA	NA	NA	NA	NA	NA	NA	1	4.57e-08
NA	fre	MG_DOXAMK_4	DOXAMK	4	Duplication	7322	NA	NA	NA	NA	NA	NA	NA	1	4.57e-08
NA	fadA	MG_DOXAMK_4	DOXAMK	4	Duplication	7322	NA	NA	NA	NA	NA	NA	NA	1	4.57e-08
NA	fadB	MG_DOXAMK_4	DOXAMK	4	Duplication	7322	NA	NA	NA	NA	NA	NA	NA	1	4.57e-08
NA	yigZ	MG_DOXAMK_4	DOXAMK	4	Duplication	3810	NA	NA	NA	NA	NA	NA	NA	1	1.73e-07
NA	trkH	MG_DOXAMK_4	DOXAMK	4	Duplication	3810	NA	NA	NA	NA	NA	NA	NA	1	1.73e-07
NA	hemG	MG_DOXAMK_4	DOXAMK	4	Duplication	3810	NA	NA	NA	NA	NA	NA	NA	1	1.73e-07
NA	mobB	MG_DOXAMK_4	DOXAMK	4	Duplication	3239	NA	NA	NA	NA	NA	NA	NA	1	6.64e-08
NA	mobA	MG_DOXAMK_4	DOXAMK	4	Duplication	3239	NA	NA	NA	NA	NA	NA	NA	1	6.64e-08
NA	yihD	MG_DOXAMK_4	DOXAMK	4	Duplication	3239	NA	NA	NA	NA	NA	NA	NA	1	6.64e-08
NA	srkA	MG_DOXAMK_4	DOXAMK	4	Duplication	3239	NA	NA	NA	NA	NA	NA	NA	1	6.64e-08
NA	yihF	MG_DOXAMK_4	DOXAMK	4	Duplication	2590	NA	NA	NA	NA	NA	NA	NA	1	6.98e-08
NA	yihG	MG_DOXAMK_4	DOXAMK	4	Duplication	2590	NA	NA	NA	NA	NA	NA	NA	1	6.98e-08
NA	yihA	MG_DOXAMK_4	DOXAMK	4	Duplication	6394	NA	NA	NA	NA	NA	NA	NA	1	8.01e-08
NA	yihI	MG_DOXAMK_4	DOXAMK	4	Duplication	6394	NA	NA	NA	NA	NA	NA	NA	1	8.01e-08
NA	hemN	MG_DOXAMK_4	DOXAMK	4	Duplication	6394	NA	NA	NA	NA	NA	NA	NA	1	8.01e-08
NA	yshB	MG_DOXAMK_4	DOXAMK	4	Duplication	6394	NA	NA	NA	NA	NA	NA	NA	1	8.01e-08
NA	csrC	MG_DOXAMK_4	DOXAMK	4	Duplication	6394	NA	NA	NA	NA	NA	NA	NA	1	8.01e-08
NA	yihM	MG_DOXAMK_4	DOXAMK	4	Duplication	9901	NA	NA	NA	NA	NA	NA	NA	1	2.97e-08
NA	glnL	MG_DOXAMK_4	DOXAMK	4	Duplication	9901	NA	NA	NA	NA	NA	NA	NA	1	2.97e-08
NA	glnA	MG_DOXAMK_4	DOXAMK	4	Duplication	9901	NA	NA	NA	NA	NA	NA	NA	1	2.97e-08
NA	typA	MG_DOXAMK_4	DOXAMK	4	Duplication	9901	NA	NA	NA	NA	NA	NA	NA	1	2.97e-08
NA	yihL	MG_DOXAMK_4	DOXAMK	4	Duplication	9901	NA	NA	NA	NA	NA	NA	NA	1	2.97e-08
NA	yihN	MG_DOXAMK_4	DOXAMK	4	Duplication	9901	NA	NA	NA	NA	NA	NA	NA	1	2.97e-08
NA	ompL	MG_DOXAMK_4	DOXAMK	4	Duplication	9901	NA	NA	NA	NA	NA	NA	NA	1	2.97e-08
NA	yihO	MG_DOXAMK_4	DOXAMK	4	Duplication	5084	NA	NA	NA	NA	NA	NA	NA	1	4.59e-08
NA	yihP	MG_DOXAMK_4	DOXAMK	4	Duplication	5084	NA	NA	NA	NA	NA	NA	NA	1	4.59e-08
NA	yihQ	MG_DOXAMK_4	DOXAMK	4	Duplication	5084	NA	NA	NA	NA	NA	NA	NA	1	4.59e-08
NA	yihR	MG_DOXAMK_4	DOXAMK	4	Duplication	9083	NA	NA	NA	NA	NA	NA	NA	1	6.98e-08
NA	yihS	MG_DOXAMK_4	DOXAMK	4	Duplication	9083	NA	NA	NA	NA	NA	NA	NA	1	6.98e-08
NA	yihT	MG_DOXAMK_4	DOXAMK	4	Duplication	9083	NA	NA	NA	NA	NA	NA	NA	1	6.98e-08
NA	yihU	MG_DOXAMK_4	DOXAMK	4	Duplication	9083	NA	NA	NA	NA	NA	NA	NA	1	6.98e-08
NA	yihV	MG_DOXAMK_4	DOXAMK	4	Duplication	9083	NA	NA	NA	NA	NA	NA	NA	1	6.98e-08
NA	yihW	MG_DOXAMK_4	DOXAMK	4	Duplication	9083	NA	NA	NA	NA	NA	NA	NA	1	6.98e-08
NA	yihX	MG_DOXAMK_4	DOXAMK	4	Duplication	9083	NA	NA	NA	NA	NA	NA	NA	1	6.98e-08
NA	yihY	MG_DOXAMK_4	DOXAMK	4	Duplication	9083	NA	NA	NA	NA	NA	NA	NA	1	6.98e-08
NA	dtd	MG_DOXAMK_4	DOXAMK	4	Duplication	9083	NA	NA	NA	NA	NA	NA	NA	1	6.98e-08
NA	yiiD	MG_DOXAMK_4	DOXAMK	4	Duplication	9083	NA	NA	NA	NA	NA	NA	NA	1	6.98e-08
NA	fdhE	MG_DOXAMK_4	DOXAMK	4	Duplication	7271	NA	NA	NA	NA	NA	NA	NA	1	3.77e-08
NA	fdoI	MG_DOXAMK_4	DOXAMK	4	Duplication	7271	NA	NA	NA	NA	NA	NA	NA	1	3.77e-08
NA	fdoH	MG_DOXAMK_4	DOXAMK	4	Duplication	7271	NA	NA	NA	NA	NA	NA	NA	1	3.77e-08
NA	fdoG	MG_DOXAMK_4	DOXAMK	4	Duplication	7271	NA	NA	NA	NA	NA	NA	NA	1	3.77e-08
NA	frvR	MG_DOXAMK_4	DOXAMK	4	Duplication	4871	NA	NA	NA	NA	NA	NA	NA	1	4.11e-08
NA	frvX	MG_DOXAMK_4	DOXAMK	4	Duplication	4871	NA	NA	NA	NA	NA	NA	NA	1	4.11e-08
NA	frvA	MG_DOXAMK_4	DOXAMK	4	Duplication	763	NA	NA	NA	NA	NA	NA	NA	1	3.36e-07
NA	rhaM	MG_DOXAMK_4	DOXAMK	4	Duplication	641	NA	NA	NA	NA	NA	NA	NA	1	5.06e-07
NA	rhaA	MG_DOXAMK_4	DOXAMK	4	Duplication	7061	NA	NA	NA	NA	NA	NA	NA	1	6.58e-08
NA	rhaB	MG_DOXAMK_4	DOXAMK	4	Duplication	7061	NA	NA	NA	NA	NA	NA	NA	1	6.58e-08
NA	rhaS	MG_DOXAMK_4	DOXAMK	4	Duplication	7061	NA	NA	NA	NA	NA	NA	NA	1	6.58e-08
NA	rhaR	MG_DOXAMK_4	DOXAMK	4	Duplication	7061	NA	NA	NA	NA	NA	NA	NA	1	6.58e-08
NA	rhaT	MG_DOXAMK_4	DOXAMK	4	Duplication	7061	NA	NA	NA	NA	NA	NA	NA	1	6.58e-08
NA	sodA	MG_DOXAMK_4	DOXAMK	4	Duplication	725	NA	NA	NA	NA	NA	NA	NA	1	1.75e-07
NA	kdgT	MG_DOXAMK_4	DOXAMK	4	Duplication	19807	NA	NA	NA	NA	NA	NA	NA	1	5.32e-08
NA	yiiM	MG_DOXAMK_4	DOXAMK	4	Duplication	19807	NA	NA	NA	NA	NA	NA	NA	1	5.32e-08
NA	cpxA	MG_DOXAMK_4	DOXAMK	4	Duplication	19807	NA	NA	NA	NA	NA	NA	NA	1	5.32e-08
NA	cpxR	MG_DOXAMK_4	DOXAMK	4	Duplication	19807	NA	NA	NA	NA	NA	NA	NA	1	5.32e-08
NA	cpxP	MG_DOXAMK_4	DOXAMK	4	Duplication	19807	NA	NA	NA	NA	NA	NA	NA	1	5.32e-08
NA	fieF	MG_DOXAMK_4	DOXAMK	4	Duplication	19807	NA	NA	NA	NA	NA	NA	NA	1	5.32e-08
NA	pfkA	MG_DOXAMK_4	DOXAMK	4	Duplication	19807	NA	NA	NA	NA	NA	NA	NA	1	5.32e-08
NA	sbp	MG_DOXAMK_4	DOXAMK	4	Duplication	19807	NA	NA	NA	NA	NA	NA	NA	1	5.32e-08
NA	cdh	MG_DOXAMK_4	DOXAMK	4	Duplication	19807	NA	NA	NA	NA	NA	NA	NA	1	5.32e-08
NA	tpiA	MG_DOXAMK_4	DOXAMK	4	Duplication	19807	NA	NA	NA	NA	NA	NA	NA	1	5.32e-08
NA	yiiQ	MG_DOXAMK_4	DOXAMK	4	Duplication	19807	NA	NA	NA	NA	NA	NA	NA	1	5.32e-08
NA	yiiR	MG_DOXAMK_4	DOXAMK	4	Duplication	19807	NA	NA	NA	NA	NA	NA	NA	1	5.32e-08
NA	yiiS	MG_DOXAMK_4	DOXAMK	4	Duplication	19807	NA	NA	NA	NA	NA	NA	NA	1	5.32e-08
NA	fpr	MG_DOXAMK_4	DOXAMK	4	Duplication	19807	NA	NA	NA	NA	NA	NA	NA	1	5.32e-08
NA	glpX	MG_DOXAMK_4	DOXAMK	4	Duplication	19807	NA	NA	NA	NA	NA	NA	NA	1	5.32e-08
NA	glpK	MG_DOXAMK_4	DOXAMK	4	Duplication	19807	NA	NA	NA	NA	NA	NA	NA	1	5.32e-08
NA	glpF	MG_DOXAMK_4	DOXAMK	4	Duplication	19807	NA	NA	NA	NA	NA	NA	NA	1	5.32e-08
NA	zapB	MG_DOXAMK_4	DOXAMK	4	Duplication	19807	NA	NA	NA	NA	NA	NA	NA	1	5.32e-08
NA	rraA	MG_DOXAMK_4	DOXAMK	4	Duplication	19807	NA	NA	NA	NA	NA	NA	NA	1	5.32e-08
NA	menA	MG_DOXAMK_4	DOXAMK	4	Duplication	19807	NA	NA	NA	NA	NA	NA	NA	1	5.32e-08
NA	hslV	MG_DOXAMK_4	DOXAMK	4	Duplication	4756	NA	NA	NA	NA	NA	NA	NA	1	6.06e-08
NA	ftsN	MG_DOXAMK_4	DOXAMK	4	Duplication	4756	NA	NA	NA	NA	NA	NA	NA	1	6.06e-08
NA	cytR	MG_DOXAMK_4	DOXAMK	4	Duplication	4756	NA	NA	NA	NA	NA	NA	NA	1	6.06e-08
NA	rpmE	MG_DOXAMK_4	DOXAMK	4	Duplication	15359	NA	NA	NA	NA	NA	NA	NA	1	4.14e-08
NA	yiiX	MG_DOXAMK_4	DOXAMK	4	Duplication	15359	NA	NA	NA	NA	NA	NA	NA	1	4.14e-08
NA	metJ	MG_DOXAMK_4	DOXAMK	4	Duplication	15359	NA	NA	NA	NA	NA	NA	NA	1	4.14e-08
NA	metB	MG_DOXAMK_4	DOXAMK	4	Duplication	15359	NA	NA	NA	NA	NA	NA	NA	1	4.14e-08
NA	metL	MG_DOXAMK_4	DOXAMK	4	Duplication	15359	NA	NA	NA	NA	NA	NA	NA	1	4.14e-08
NA	metF	MG_DOXAMK_4	DOXAMK	4	Duplication	15359	NA	NA	NA	NA	NA	NA	NA	1	4.14e-08
NA	katG	MG_DOXAMK_4	DOXAMK	4	Duplication	15359	NA	NA	NA	NA	NA	NA	NA	1	4.14e-08
NA	yijE	MG_DOXAMK_4	DOXAMK	4	Duplication	15359	NA	NA	NA	NA	NA	NA	NA	1	4.14e-08
NA	yijF	MG_DOXAMK_4	DOXAMK	4	Duplication	15359	NA	NA	NA	NA	NA	NA	NA	1	4.14e-08
NA	gldA	MG_DOXAMK_4	DOXAMK	4	Duplication	15359	NA	NA	NA	NA	NA	NA	NA	1	4.14e-08
NA	fsaB	MG_DOXAMK_4	DOXAMK	4	Duplication	15359	NA	NA	NA	NA	NA	NA	NA	1	4.14e-08
NA	frwC	MG_DOXAMK_4	DOXAMK	4	Duplication	4981	NA	NA	NA	NA	NA	NA	NA	1	4.52e-08
NA	frwB	MG_DOXAMK_4	DOXAMK	4	Duplication	4981	NA	NA	NA	NA	NA	NA	NA	1	4.52e-08
NA	pflD	MG_DOXAMK_4	DOXAMK	4	Duplication	4981	NA	NA	NA	NA	NA	NA	NA	1	4.52e-08
NA	frwD	MG_DOXAMK_4	DOXAMK	4	Duplication	4224	NA	NA	NA	NA	NA	NA	NA	1	1.06e-07
NA	yijO	MG_DOXAMK_4	DOXAMK	4	Duplication	4224	NA	NA	NA	NA	NA	NA	NA	1	1.06e-07
NA	eptC	MG_DOXAMK_4	DOXAMK	4	Duplication	4224	NA	NA	NA	NA	NA	NA	NA	1	1.06e-07
NA	argE	MG_DOXAMK_4	DOXAMK	4	Duplication	15198	NA	NA	NA	NA	NA	NA	NA	1	8.8e-09
NA	argC	MG_DOXAMK_4	DOXAMK	4	Duplication	15198	NA	NA	NA	NA	NA	NA	NA	1	8.8e-09
NA	argB	MG_DOXAMK_4	DOXAMK	4	Duplication	15198	NA	NA	NA	NA	NA	NA	NA	1	8.8e-09
NA	argH	MG_DOXAMK_4	DOXAMK	4	Duplication	15198	NA	NA	NA	NA	NA	NA	NA	1	8.8e-09
NA	oxyR	MG_DOXAMK_4	DOXAMK	4	Duplication	15198	NA	NA	NA	NA	NA	NA	NA	1	8.8e-09
NA	sthA	MG_DOXAMK_4	DOXAMK	4	Duplication	15198	NA	NA	NA	NA	NA	NA	NA	1	8.8e-09
NA	fabR	MG_DOXAMK_4	DOXAMK	4	Duplication	15198	NA	NA	NA	NA	NA	NA	NA	1	8.8e-09
NA	yijD	MG_DOXAMK_4	DOXAMK	4	Duplication	15198	NA	NA	NA	NA	NA	NA	NA	1	8.8e-09
NA	trmA	MG_DOXAMK_4	DOXAMK	4	Duplication	15198	NA	NA	NA	NA	NA	NA	NA	1	8.8e-09
NA	btuB	MG_DOXAMK_4	DOXAMK	4	Duplication	15198	NA	NA	NA	NA	NA	NA	NA	1	8.8e-09
NA	murI	MG_DOXAMK_4	DOXAMK	4	Duplication	15198	NA	NA	NA	NA	NA	NA	NA	1	8.8e-09
NA	oxyS	MG_DOXAMK_4	DOXAMK	4	Duplication	15198	NA	NA	NA	NA	NA	NA	NA	1	8.8e-09
NA	murB	MG_DOXAMK_4	DOXAMK	4	Duplication	4767	NA	NA	NA	NA	NA	NA	NA	1	1.24e-08
NA	birA	MG_DOXAMK_4	DOXAMK	4	Duplication	4767	NA	NA	NA	NA	NA	NA	NA	1	1.24e-08
NA	rrfB	MG_DOXAMK_4	DOXAMK	4	Duplication	4767	NA	NA	NA	NA	NA	NA	NA	1	1.24e-08
NA	thrU	MG_DOXAMK_4	DOXAMK	4	Duplication	4767	NA	NA	NA	NA	NA	NA	NA	1	1.24e-08
NA	tyrU	MG_DOXAMK_4	DOXAMK	4	Duplication	4767	NA	NA	NA	NA	NA	NA	NA	1	1.24e-08
NA	rRNA	MG_DOXAMK_4	DOXAMK	4	Duplication	4767	NA	NA	NA	NA	NA	NA	NA	1	1.24e-08
NA	secE	MG_DOXAMK_4	DOXAMK	4	Duplication	3852	NA	NA	NA	NA	NA	NA	NA	1	1.15e-07
NA	nusG	MG_DOXAMK_4	DOXAMK	4	Duplication	3852	NA	NA	NA	NA	NA	NA	NA	1	1.15e-07
NA	rplK	MG_DOXAMK_4	DOXAMK	4	Duplication	3852	NA	NA	NA	NA	NA	NA	NA	1	1.15e-07
NA	rplA	MG_DOXAMK_4	DOXAMK	4	Duplication	3852	NA	NA	NA	NA	NA	NA	NA	1	1.15e-07
NA	rplJ	MG_DOXAMK_4	DOXAMK	4	Duplication	3852	NA	NA	NA	NA	NA	NA	NA	1	1.15e-07
NA	rpoB	MG_DOXAMK_4	DOXAMK	4	Duplication	8629	NA	NA	NA	NA	NA	NA	NA	1	4.23e-09
NA	rpoC	MG_DOXAMK_4	DOXAMK	4	Duplication	8629	NA	NA	NA	NA	NA	NA	NA	0.989347	4.23e-09
NA	yjaZ	MG_DOXAMK_4	DOXAMK	4	Duplication	2175	NA	NA	NA	NA	NA	NA	NA	1	6.55e-08
NA	sroH	MG_DOXAMK_4	DOXAMK	4	Duplication	2175	NA	NA	NA	NA	NA	NA	NA	1	6.55e-08
NA	thiS	MG_DOXAMK_4	DOXAMK	4	Duplication	12170	NA	NA	NA	NA	NA	NA	NA	1	7.1e-08
NA	thiF	MG_DOXAMK_4	DOXAMK	4	Duplication	12170	NA	NA	NA	NA	NA	NA	NA	1	7.1e-08
NA	thiE	MG_DOXAMK_4	DOXAMK	4	Duplication	12170	NA	NA	NA	NA	NA	NA	NA	1	7.1e-08
NA	thiC	MG_DOXAMK_4	DOXAMK	4	Duplication	12170	NA	NA	NA	NA	NA	NA	NA	1	7.1e-08
NA	rsd	MG_DOXAMK_4	DOXAMK	4	Duplication	12170	NA	NA	NA	NA	NA	NA	NA	1	7.1e-08
NA	nudC	MG_DOXAMK_4	DOXAMK	4	Duplication	12170	NA	NA	NA	NA	NA	NA	NA	1	7.1e-08
NA	hemE	MG_DOXAMK_4	DOXAMK	4	Duplication	12170	NA	NA	NA	NA	NA	NA	NA	1	7.1e-08
NA	nfi	MG_DOXAMK_4	DOXAMK	4	Duplication	12170	NA	NA	NA	NA	NA	NA	NA	1	7.1e-08
NA	yjaG	MG_DOXAMK_4	DOXAMK	4	Duplication	12170	NA	NA	NA	NA	NA	NA	NA	1	7.1e-08
NA	hupA	MG_DOXAMK_4	DOXAMK	4	Duplication	12170	NA	NA	NA	NA	NA	NA	NA	1	7.1e-08
NA	yjaH	MG_DOXAMK_4	DOXAMK	4	Duplication	12170	NA	NA	NA	NA	NA	NA	NA	1	7.1e-08
NA	zraP	MG_DOXAMK_4	DOXAMK	4	Duplication	12170	NA	NA	NA	NA	NA	NA	NA	1	7.1e-08
NA	zraS	MG_DOXAMK_4	DOXAMK	4	Duplication	12170	NA	NA	NA	NA	NA	NA	NA	1	7.1e-08
52	acrR	MG_DOXAMK_5	DOXAMK	5	SNV	1	T	486101	52	100	39.4615	AAC73566.1:c.341T>C	Phe114Ser	NA	NA
55	fusA	MG_DOXAMK_5	DOXAMK	5	SNV	1	G	3471539	55	100	39.2364	AAC76365.1:c.1976C>T	Pro659Leu	NA	NA
52	yjgN	MG_DOXAMK_5	DOXAMK	5	SNV	1	A	4480501	52	100	39.0192	AAT48246.1:c.772A>G	Ser258Gly	NA	NA
21	acrR	MG_DOXAMK_6	DOXAMK	6	INDEL	NA			NA	NA	NA			NA	NA
42	cpxA	MG_DOXAMK_6	DOXAMK	6	SNV	1	T	4104596	43	97.6744	39.0238	AAC76893.1:c.380A>G	Glu127Gly	NA	NA
56	fusA	MG_DOXAMK_6	DOXAMK	6	SNV	1	G	3471686	56	100	39.5714	AAC76365.1:c.1829C>T	Pro610Leu	NA	NA
22	marR	MG_DOXAMK_6	DOXAMK	6	INDEL	NA			NA	NA	NA			NA	NA
46	relA	MG_DOXAZM_1	DOXAZM	1	SNV	1	T	2911499	46	100	39.2391	AAC75826.1:c.2153A>G	Asn718Ser	NA	NA
NA	rrlA	MG_DOXAZM_1	DOXAZM	1	Deletion	12	TGAGGCATGCTG	4038741..4038752	NA	100	NA	NA	NA	NA	NA
NA	hipA	MG_DOXAZM_1	DOXAZM	1	Duplication	7465	NA	NA	NA	NA	NA	NA	NA	1	1.27e-08
NA	hipB	MG_DOXAZM_1	DOXAZM	1	Duplication	7465	NA	NA	NA	NA	NA	NA	NA	1	1.27e-08
NA	yneO	MG_DOXAZM_1	DOXAZM	1	Duplication	7465	NA	NA	NA	NA	NA	NA	NA	1	1.27e-08
NA	lsrK	MG_DOXAZM_1	DOXAZM	1	Duplication	26233	NA	NA	NA	NA	NA	NA	NA	1	6.54e-09
NA	lsrR	MG_DOXAZM_1	DOXAZM	1	Duplication	26233	NA	NA	NA	NA	NA	NA	NA	1	6.54e-09
NA	lsrA	MG_DOXAZM_1	DOXAZM	1	Duplication	26233	NA	NA	NA	NA	NA	NA	NA	1	6.54e-09
NA	lsrC	MG_DOXAZM_1	DOXAZM	1	Duplication	26233	NA	NA	NA	NA	NA	NA	NA	1	6.54e-09
NA	lsrD	MG_DOXAZM_1	DOXAZM	1	Duplication	26233	NA	NA	NA	NA	NA	NA	NA	1	6.54e-09
NA	lsrB	MG_DOXAZM_1	DOXAZM	1	Duplication	26233	NA	NA	NA	NA	NA	NA	NA	1	6.54e-09
NA	lsrF	MG_DOXAZM_1	DOXAZM	1	Duplication	26233	NA	NA	NA	NA	NA	NA	NA	1	6.54e-09
NA	lsrG	MG_DOXAZM_1	DOXAZM	1	Duplication	26233	NA	NA	NA	NA	NA	NA	NA	1	6.54e-09
NA	tam	MG_DOXAZM_1	DOXAZM	1	Duplication	26233	NA	NA	NA	NA	NA	NA	NA	1	6.54e-09
NA	yneE	MG_DOXAZM_1	DOXAZM	1	Duplication	26233	NA	NA	NA	NA	NA	NA	NA	1	6.54e-09
NA	uxaB	MG_DOXAZM_1	DOXAZM	1	Duplication	26233	NA	NA	NA	NA	NA	NA	NA	1	6.54e-09
NA	yneF	MG_DOXAZM_1	DOXAZM	1	Duplication	26233	NA	NA	NA	NA	NA	NA	NA	1	6.54e-09
NA	yneG	MG_DOXAZM_1	DOXAZM	1	Duplication	26233	NA	NA	NA	NA	NA	NA	NA	1	6.54e-09
NA	glsB	MG_DOXAZM_1	DOXAZM	1	Duplication	26233	NA	NA	NA	NA	NA	NA	NA	1	6.54e-09
NA	sad	MG_DOXAZM_1	DOXAZM	1	Duplication	26233	NA	NA	NA	NA	NA	NA	NA	1	6.54e-09
NA	yneJ	MG_DOXAZM_1	DOXAZM	1	Duplication	26233	NA	NA	NA	NA	NA	NA	NA	1	6.54e-09
NA	yneK	MG_DOXAZM_1	DOXAZM	1	Duplication	26233	NA	NA	NA	NA	NA	NA	NA	1	6.54e-09
NA	ydeA	MG_DOXAZM_1	DOXAZM	1	Duplication	26233	NA	NA	NA	NA	NA	NA	NA	1	6.54e-09
NA	marC	MG_DOXAZM_1	DOXAZM	1	Duplication	26233	NA	NA	NA	NA	NA	NA	NA	1	6.54e-09
NA	marR	MG_DOXAZM_1	DOXAZM	1	Duplication	26233	NA	NA	NA	NA	NA	NA	NA	1	6.54e-09
NA	marA	MG_DOXAZM_1	DOXAZM	1	Duplication	26233	NA	NA	NA	NA	NA	NA	NA	1	6.54e-09
NA	marB	MG_DOXAZM_1	DOXAZM	1	Duplication	26233	NA	NA	NA	NA	NA	NA	NA	1	6.54e-09
NA	eamA	MG_DOXAZM_1	DOXAZM	1	Duplication	26233	NA	NA	NA	NA	NA	NA	NA	1	6.54e-09
NA	ydeE	MG_DOXAZM_1	DOXAZM	1	Duplication	26233	NA	NA	NA	NA	NA	NA	NA	1	6.54e-09
NA	yneM	MG_DOXAZM_1	DOXAZM	1	Duplication	26233	NA	NA	NA	NA	NA	NA	NA	1	6.54e-09
NA	dgcZ	MG_DOXAZM_1	DOXAZM	1	Duplication	26233	NA	NA	NA	NA	NA	NA	NA	1	6.54e-09
NA	ydeI	MG_DOXAZM_1	DOXAZM	1	Duplication	26233	NA	NA	NA	NA	NA	NA	NA	1	6.54e-09
NA	mgrR	MG_DOXAZM_1	DOXAZM	1	Duplication	26233	NA	NA	NA	NA	NA	NA	NA	1	6.54e-09
NA	ydeJ	MG_DOXAZM_1	DOXAZM	1	Duplication	5737	NA	NA	NA	NA	NA	NA	NA	1	5.83e-08
NA	dcp	MG_DOXAZM_1	DOXAZM	1	Duplication	5737	NA	NA	NA	NA	NA	NA	NA	1	5.83e-08
NA	ydfG	MG_DOXAZM_1	DOXAZM	1	Duplication	5737	NA	NA	NA	NA	NA	NA	NA	1	5.83e-08
NA	rspR	MG_DOXAZM_1	DOXAZM	1	Duplication	5737	NA	NA	NA	NA	NA	NA	NA	1	5.83e-08
NA	ydfZ	MG_DOXAZM_1	DOXAZM	1	Duplication	5737	NA	NA	NA	NA	NA	NA	NA	1	5.83e-08
NA	stfQ	MG_DOXAZM_1	DOXAZM	1	Duplication	1573	NA	NA	NA	NA	NA	NA	NA	0.988577	2.62e-07
NA	nohQ	MG_DOXAZM_1	DOXAZM	1	Duplication	1573	NA	NA	NA	NA	NA	NA	NA	1	2.62e-07
NA	ynfO	MG_DOXAZM_1	DOXAZM	1	Duplication	1027	NA	NA	NA	NA	NA	NA	NA	1	3.56e-07
NA	ydfO	MG_DOXAZM_1	DOXAZM	1	Duplication	1027	NA	NA	NA	NA	NA	NA	NA	1	3.56e-07
NA	ynfN	MG_DOXAZM_1	DOXAZM	1	Duplication	836	NA	NA	NA	NA	NA	NA	NA	1	1.35e-07
NA	rrrQ	MG_DOXAZM_1	DOXAZM	1	Duplication	1476	NA	NA	NA	NA	NA	NA	NA	1	9.39e-08
NA	ydfR	MG_DOXAZM_1	DOXAZM	1	Duplication	1476	NA	NA	NA	NA	NA	NA	NA	1	9.39e-08
NA	essQ	MG_DOXAZM_1	DOXAZM	1	Duplication	1476	NA	NA	NA	NA	NA	NA	NA	1	9.39e-08
NA	cspB	MG_DOXAZM_1	DOXAZM	1	Duplication	5938	NA	NA	NA	NA	NA	NA	NA	1	4.18e-08
NA	cspF	MG_DOXAZM_1	DOXAZM	1	Duplication	5938	NA	NA	NA	NA	NA	NA	NA	1	4.18e-08
NA	quuQ	MG_DOXAZM_1	DOXAZM	1	Duplication	5938	NA	NA	NA	NA	NA	NA	NA	1	4.18e-08
NA	ydfU	MG_DOXAZM_1	DOXAZM	1	Duplication	5938	NA	NA	NA	NA	NA	NA	NA	1	4.18e-08
NA	rem	MG_DOXAZM_1	DOXAZM	1	Duplication	5938	NA	NA	NA	NA	NA	NA	NA	1	4.18e-08
NA	hokD	MG_DOXAZM_1	DOXAZM	1	Duplication	5938	NA	NA	NA	NA	NA	NA	NA	1	4.18e-08
NA	relE	MG_DOXAZM_1	DOXAZM	1	Duplication	5938	NA	NA	NA	NA	NA	NA	NA	1	4.18e-08
NA	relB	MG_DOXAZM_1	DOXAZM	1	Duplication	5938	NA	NA	NA	NA	NA	NA	NA	1	4.18e-08
NA	ydfV	MG_DOXAZM_1	DOXAZM	1	Duplication	5938	NA	NA	NA	NA	NA	NA	NA	1	4.18e-08
NA	flxA	MG_DOXAZM_1	DOXAZM	1	Duplication	5938	NA	NA	NA	NA	NA	NA	NA	1	4.18e-08
41	acrR	MG_DOXAZM_2	DOXAZM	2	SNV	1	C	485774	42	97.619	39.1951	AAC73566.1:c.14C>A	Thr5Asn	NA	NA
43	rob	MG_DOXAZM_2	DOXAZM	2	SNV	1	A	4634875	43	100	39.3488	AAC77349.1:c.436T>C	Ser146Pro	NA	NA
NA	hipA	MG_DOXAZM_2	DOXAZM	2	Duplication	7484	NA	NA	NA	NA	NA	NA	NA	1	2.67e-08
NA	hipB	MG_DOXAZM_2	DOXAZM	2	Duplication	7484	NA	NA	NA	NA	NA	NA	NA	1	2.67e-08
NA	yneO	MG_DOXAZM_2	DOXAZM	2	Duplication	7484	NA	NA	NA	NA	NA	NA	NA	1	2.67e-08
NA	lsrK	MG_DOXAZM_2	DOXAZM	2	Duplication	26325	NA	NA	NA	NA	NA	NA	NA	1	6.62e-09
NA	lsrR	MG_DOXAZM_2	DOXAZM	2	Duplication	26325	NA	NA	NA	NA	NA	NA	NA	1	6.62e-09
NA	lsrA	MG_DOXAZM_2	DOXAZM	2	Duplication	26325	NA	NA	NA	NA	NA	NA	NA	1	6.62e-09
NA	lsrC	MG_DOXAZM_2	DOXAZM	2	Duplication	26325	NA	NA	NA	NA	NA	NA	NA	1	6.62e-09
NA	lsrD	MG_DOXAZM_2	DOXAZM	2	Duplication	26325	NA	NA	NA	NA	NA	NA	NA	1	6.62e-09
NA	lsrB	MG_DOXAZM_2	DOXAZM	2	Duplication	26325	NA	NA	NA	NA	NA	NA	NA	1	6.62e-09
NA	lsrF	MG_DOXAZM_2	DOXAZM	2	Duplication	26325	NA	NA	NA	NA	NA	NA	NA	1	6.62e-09
NA	lsrG	MG_DOXAZM_2	DOXAZM	2	Duplication	26325	NA	NA	NA	NA	NA	NA	NA	1	6.62e-09
NA	tam	MG_DOXAZM_2	DOXAZM	2	Duplication	26325	NA	NA	NA	NA	NA	NA	NA	1	6.62e-09
NA	yneE	MG_DOXAZM_2	DOXAZM	2	Duplication	26325	NA	NA	NA	NA	NA	NA	NA	1	6.62e-09
NA	uxaB	MG_DOXAZM_2	DOXAZM	2	Duplication	26325	NA	NA	NA	NA	NA	NA	NA	1	6.62e-09
NA	yneF	MG_DOXAZM_2	DOXAZM	2	Duplication	26325	NA	NA	NA	NA	NA	NA	NA	1	6.62e-09
NA	yneG	MG_DOXAZM_2	DOXAZM	2	Duplication	26325	NA	NA	NA	NA	NA	NA	NA	1	6.62e-09
NA	glsB	MG_DOXAZM_2	DOXAZM	2	Duplication	26325	NA	NA	NA	NA	NA	NA	NA	1	6.62e-09
NA	sad	MG_DOXAZM_2	DOXAZM	2	Duplication	26325	NA	NA	NA	NA	NA	NA	NA	1	6.62e-09
NA	yneJ	MG_DOXAZM_2	DOXAZM	2	Duplication	26325	NA	NA	NA	NA	NA	NA	NA	1	6.62e-09
NA	yneK	MG_DOXAZM_2	DOXAZM	2	Duplication	26325	NA	NA	NA	NA	NA	NA	NA	1	6.62e-09
NA	ydeA	MG_DOXAZM_2	DOXAZM	2	Duplication	26325	NA	NA	NA	NA	NA	NA	NA	1	6.62e-09
NA	marC	MG_DOXAZM_2	DOXAZM	2	Duplication	26325	NA	NA	NA	NA	NA	NA	NA	1	6.62e-09
NA	marR	MG_DOXAZM_2	DOXAZM	2	Duplication	26325	NA	NA	NA	NA	NA	NA	NA	1	6.62e-09
NA	marA	MG_DOXAZM_2	DOXAZM	2	Duplication	26325	NA	NA	NA	NA	NA	NA	NA	1	6.62e-09
NA	marB	MG_DOXAZM_2	DOXAZM	2	Duplication	26325	NA	NA	NA	NA	NA	NA	NA	1	6.62e-09
NA	eamA	MG_DOXAZM_2	DOXAZM	2	Duplication	26325	NA	NA	NA	NA	NA	NA	NA	1	6.62e-09
NA	ydeE	MG_DOXAZM_2	DOXAZM	2	Duplication	26325	NA	NA	NA	NA	NA	NA	NA	1	6.62e-09
NA	yneM	MG_DOXAZM_2	DOXAZM	2	Duplication	26325	NA	NA	NA	NA	NA	NA	NA	1	6.62e-09
NA	dgcZ	MG_DOXAZM_2	DOXAZM	2	Duplication	26325	NA	NA	NA	NA	NA	NA	NA	1	6.62e-09
NA	ydeI	MG_DOXAZM_2	DOXAZM	2	Duplication	26325	NA	NA	NA	NA	NA	NA	NA	1	6.62e-09
NA	mgrR	MG_DOXAZM_2	DOXAZM	2	Duplication	26325	NA	NA	NA	NA	NA	NA	NA	1	6.62e-09
NA	ydeJ	MG_DOXAZM_2	DOXAZM	2	Duplication	8334	NA	NA	NA	NA	NA	NA	NA	1	8.93e-09
NA	dcp	MG_DOXAZM_2	DOXAZM	2	Duplication	8334	NA	NA	NA	NA	NA	NA	NA	1	8.93e-09
NA	ydfG	MG_DOXAZM_2	DOXAZM	2	Duplication	8334	NA	NA	NA	NA	NA	NA	NA	1	8.93e-09
NA	rspR	MG_DOXAZM_2	DOXAZM	2	Duplication	8334	NA	NA	NA	NA	NA	NA	NA	1	8.93e-09
NA	ydfZ	MG_DOXAZM_2	DOXAZM	2	Duplication	8334	NA	NA	NA	NA	NA	NA	NA	1	8.93e-09
NA	ydfI	MG_DOXAZM_2	DOXAZM	2	Duplication	8334	NA	NA	NA	NA	NA	NA	NA	1	8.93e-09
NA	stfQ	MG_DOXAZM_2	DOXAZM	2	Duplication	2702	NA	NA	NA	NA	NA	NA	NA	1	7.14e-08
NA	nohQ	MG_DOXAZM_2	DOXAZM	2	Duplication	2702	NA	NA	NA	NA	NA	NA	NA	1	7.14e-08
NA	ynfO	MG_DOXAZM_2	DOXAZM	2	Duplication	2702	NA	NA	NA	NA	NA	NA	NA	1	7.14e-08
NA	ydfO	MG_DOXAZM_2	DOXAZM	2	Duplication	2702	NA	NA	NA	NA	NA	NA	NA	1	7.14e-08
NA	ynfN	MG_DOXAZM_2	DOXAZM	2	Duplication	2904	NA	NA	NA	NA	NA	NA	NA	1	4.42e-08
NA	cspI	MG_DOXAZM_2	DOXAZM	2	Duplication	2904	NA	NA	NA	NA	NA	NA	NA	1	4.42e-08
NA	rzpQ	MG_DOXAZM_2	DOXAZM	2	Duplication	2904	NA	NA	NA	NA	NA	NA	NA	1	4.42e-08
NA	rzoQ	MG_DOXAZM_2	DOXAZM	2	Duplication	2904	NA	NA	NA	NA	NA	NA	NA	1	4.42e-08
NA	rrrQ	MG_DOXAZM_2	DOXAZM	2	Duplication	2904	NA	NA	NA	NA	NA	NA	NA	1	4.42e-08
NA	ydfR	MG_DOXAZM_2	DOXAZM	2	Duplication	2904	NA	NA	NA	NA	NA	NA	NA	1	4.42e-08
NA	essQ	MG_DOXAZM_2	DOXAZM	2	Duplication	2904	NA	NA	NA	NA	NA	NA	NA	1	4.42e-08
NA	cspB	MG_DOXAZM_2	DOXAZM	2	Duplication	5985	NA	NA	NA	NA	NA	NA	NA	1	7.17e-08
NA	cspF	MG_DOXAZM_2	DOXAZM	2	Duplication	5985	NA	NA	NA	NA	NA	NA	NA	1	7.17e-08
NA	quuQ	MG_DOXAZM_2	DOXAZM	2	Duplication	5985	NA	NA	NA	NA	NA	NA	NA	1	7.17e-08
NA	ydfU	MG_DOXAZM_2	DOXAZM	2	Duplication	5985	NA	NA	NA	NA	NA	NA	NA	1	7.17e-08
NA	rem	MG_DOXAZM_2	DOXAZM	2	Duplication	5985	NA	NA	NA	NA	NA	NA	NA	1	7.17e-08
NA	hokD	MG_DOXAZM_2	DOXAZM	2	Duplication	5985	NA	NA	NA	NA	NA	NA	NA	1	7.17e-08
NA	relE	MG_DOXAZM_2	DOXAZM	2	Duplication	5985	NA	NA	NA	NA	NA	NA	NA	1	7.17e-08
NA	relB	MG_DOXAZM_2	DOXAZM	2	Duplication	5985	NA	NA	NA	NA	NA	NA	NA	1	7.17e-08
NA	ydfV	MG_DOXAZM_2	DOXAZM	2	Duplication	5985	NA	NA	NA	NA	NA	NA	NA	1	7.17e-08
NA	flxA	MG_DOXAZM_2	DOXAZM	2	Duplication	5985	NA	NA	NA	NA	NA	NA	NA	1	7.17e-08
50	acrR	MG_DOXAZM_3	DOXAZM	3	SNV	1	C	485852	51	98.0392	39.22	AAC73566.1:c.92C>A	Ser31Tyr	NA	NA
NA	rrlA	MG_DOXAZM_3	DOXAZM	3	Deletion	12	TGAGGCATGCTG	4038741..4038752	NA	97.1429	NA	NA	NA	NA	NA
45	acrR	MG_DOXAZM_4	DOXAZM	4	SNV	1	A	485773	46	97.8261	39.2444	AAC73566.1:c.13A>G	Thr5Ala	NA	NA
NA	hipA	MG_DOXAZM_4	DOXAZM	4	Duplication	7446	NA	NA	NA	NA	NA	NA	NA	1	2.08e-08
NA	hipB	MG_DOXAZM_4	DOXAZM	4	Duplication	7446	NA	NA	NA	NA	NA	NA	NA	1	2.08e-08
NA	yneO	MG_DOXAZM_4	DOXAZM	4	Duplication	7446	NA	NA	NA	NA	NA	NA	NA	1	2.08e-08
NA	lsrR	MG_DOXAZM_4	DOXAZM	4	Duplication	6266	NA	NA	NA	NA	NA	NA	NA	1	4.58e-08
NA	lsrA	MG_DOXAZM_4	DOXAZM	4	Duplication	6266	NA	NA	NA	NA	NA	NA	NA	1	4.58e-08
NA	lsrC	MG_DOXAZM_4	DOXAZM	4	Duplication	6266	NA	NA	NA	NA	NA	NA	NA	1	4.58e-08
NA	lsrD	MG_DOXAZM_4	DOXAZM	4	Duplication	6266	NA	NA	NA	NA	NA	NA	NA	1	4.58e-08
NA	lsrF	MG_DOXAZM_4	DOXAZM	4	Duplication	10388	NA	NA	NA	NA	NA	NA	NA	1	4.42e-08
NA	lsrG	MG_DOXAZM_4	DOXAZM	4	Duplication	10388	NA	NA	NA	NA	NA	NA	NA	1	4.42e-08
NA	tam	MG_DOXAZM_4	DOXAZM	4	Duplication	10388	NA	NA	NA	NA	NA	NA	NA	1	4.42e-08
NA	yneE	MG_DOXAZM_4	DOXAZM	4	Duplication	10388	NA	NA	NA	NA	NA	NA	NA	1	4.42e-08
NA	uxaB	MG_DOXAZM_4	DOXAZM	4	Duplication	10388	NA	NA	NA	NA	NA	NA	NA	1	4.42e-08
NA	yneF	MG_DOXAZM_4	DOXAZM	4	Duplication	10388	NA	NA	NA	NA	NA	NA	NA	1	4.42e-08
NA	yneG	MG_DOXAZM_4	DOXAZM	4	Duplication	10388	NA	NA	NA	NA	NA	NA	NA	1	4.42e-08
NA	glsB	MG_DOXAZM_4	DOXAZM	4	Duplication	10388	NA	NA	NA	NA	NA	NA	NA	1	4.42e-08
NA	sad	MG_DOXAZM_4	DOXAZM	4	Duplication	10388	NA	NA	NA	NA	NA	NA	NA	1	4.42e-08
NA	yneJ	MG_DOXAZM_4	DOXAZM	4	Duplication	10388	NA	NA	NA	NA	NA	NA	NA	1	4.42e-08
NA	ydeA	MG_DOXAZM_4	DOXAZM	4	Duplication	8464	NA	NA	NA	NA	NA	NA	NA	1	8.1e-08
NA	marC	MG_DOXAZM_4	DOXAZM	4	Duplication	8464	NA	NA	NA	NA	NA	NA	NA	1	8.1e-08
NA	marR	MG_DOXAZM_4	DOXAZM	4	Duplication	8464	NA	NA	NA	NA	NA	NA	NA	1	8.1e-08
NA	marA	MG_DOXAZM_4	DOXAZM	4	Duplication	8464	NA	NA	NA	NA	NA	NA	NA	1	8.1e-08
NA	marB	MG_DOXAZM_4	DOXAZM	4	Duplication	8464	NA	NA	NA	NA	NA	NA	NA	1	8.1e-08
NA	eamA	MG_DOXAZM_4	DOXAZM	4	Duplication	8464	NA	NA	NA	NA	NA	NA	NA	1	8.1e-08
NA	ydeE	MG_DOXAZM_4	DOXAZM	4	Duplication	8464	NA	NA	NA	NA	NA	NA	NA	1	8.1e-08
NA	yneM	MG_DOXAZM_4	DOXAZM	4	Duplication	8464	NA	NA	NA	NA	NA	NA	NA	1	8.1e-08
NA	dgcZ	MG_DOXAZM_4	DOXAZM	4	Duplication	8464	NA	NA	NA	NA	NA	NA	NA	1	8.1e-08
NA	ydeI	MG_DOXAZM_4	DOXAZM	4	Duplication	8464	NA	NA	NA	NA	NA	NA	NA	1	8.1e-08
NA	mgrR	MG_DOXAZM_4	DOXAZM	4	Duplication	8464	NA	NA	NA	NA	NA	NA	NA	1	8.1e-08
NA	ydeJ	MG_DOXAZM_4	DOXAZM	4	Duplication	3813	NA	NA	NA	NA	NA	NA	NA	1	7.88e-08
NA	dcp	MG_DOXAZM_4	DOXAZM	4	Duplication	3813	NA	NA	NA	NA	NA	NA	NA	1	7.88e-08
NA	ydfG	MG_DOXAZM_4	DOXAZM	4	Duplication	3813	NA	NA	NA	NA	NA	NA	NA	1	7.88e-08
NA	ydfZ	MG_DOXAZM_4	DOXAZM	4	Duplication	1770	NA	NA	NA	NA	NA	NA	NA	1	1.05e-07
NA	ynfO	MG_DOXAZM_4	DOXAZM	4	Duplication	671	NA	NA	NA	NA	NA	NA	NA	1	5.85e-07
NA	rrrQ	MG_DOXAZM_4	DOXAZM	4	Duplication	1446	NA	NA	NA	NA	NA	NA	NA	1	2.8e-07
NA	ydfR	MG_DOXAZM_4	DOXAZM	4	Duplication	1446	NA	NA	NA	NA	NA	NA	NA	1	2.8e-07
NA	essQ	MG_DOXAZM_4	DOXAZM	4	Duplication	1446	NA	NA	NA	NA	NA	NA	NA	1	2.8e-07
NA	cspB	MG_DOXAZM_4	DOXAZM	4	Duplication	5702	NA	NA	NA	NA	NA	NA	NA	1	1.7e-07
NA	cspF	MG_DOXAZM_4	DOXAZM	4	Duplication	5702	NA	NA	NA	NA	NA	NA	NA	1	1.7e-07
NA	quuQ	MG_DOXAZM_4	DOXAZM	4	Duplication	5702	NA	NA	NA	NA	NA	NA	NA	1	1.7e-07
NA	ydfU	MG_DOXAZM_4	DOXAZM	4	Duplication	5702	NA	NA	NA	NA	NA	NA	NA	1	1.7e-07
NA	rem	MG_DOXAZM_4	DOXAZM	4	Duplication	5702	NA	NA	NA	NA	NA	NA	NA	1	1.7e-07
NA	hokD	MG_DOXAZM_4	DOXAZM	4	Duplication	5702	NA	NA	NA	NA	NA	NA	NA	1	1.7e-07
NA	relE	MG_DOXAZM_4	DOXAZM	4	Duplication	5702	NA	NA	NA	NA	NA	NA	NA	1	1.7e-07
NA	relB	MG_DOXAZM_4	DOXAZM	4	Duplication	5702	NA	NA	NA	NA	NA	NA	NA	1	1.7e-07
NA	ydfV	MG_DOXAZM_4	DOXAZM	4	Duplication	5702	NA	NA	NA	NA	NA	NA	NA	1	1.7e-07
NA	flxA	MG_DOXAZM_4	DOXAZM	4	Duplication	5702	NA	NA	NA	NA	NA	NA	NA	1	1.7e-07
68	rob	MG_DOXAZM_5	DOXAZM	5	SNV	1	C	4634533	68	100	39.3235	AAC77349.1:c.778G>T	Asp260Tyr	NA	NA
NA	hipA	MG_DOXAZM_5	DOXAZM	5	Duplication	7503	NA	NA	NA	NA	NA	NA	NA	1	2.69e-10
NA	hipB	MG_DOXAZM_5	DOXAZM	5	Duplication	7503	NA	NA	NA	NA	NA	NA	NA	1	2.69e-10
NA	yneO	MG_DOXAZM_5	DOXAZM	5	Duplication	7503	NA	NA	NA	NA	NA	NA	NA	1	2.69e-10
NA	lsrK	MG_DOXAZM_5	DOXAZM	5	Duplication	26269	NA	NA	NA	NA	NA	NA	NA	1	1.47e-08
NA	lsrR	MG_DOXAZM_5	DOXAZM	5	Duplication	26269	NA	NA	NA	NA	NA	NA	NA	1	1.47e-08
NA	lsrA	MG_DOXAZM_5	DOXAZM	5	Duplication	26269	NA	NA	NA	NA	NA	NA	NA	1	1.47e-08
NA	lsrC	MG_DOXAZM_5	DOXAZM	5	Duplication	26269	NA	NA	NA	NA	NA	NA	NA	1	1.47e-08
NA	lsrD	MG_DOXAZM_5	DOXAZM	5	Duplication	26269	NA	NA	NA	NA	NA	NA	NA	1	1.47e-08
NA	lsrB	MG_DOXAZM_5	DOXAZM	5	Duplication	26269	NA	NA	NA	NA	NA	NA	NA	1	1.47e-08
NA	lsrF	MG_DOXAZM_5	DOXAZM	5	Duplication	26269	NA	NA	NA	NA	NA	NA	NA	1	1.47e-08
NA	lsrG	MG_DOXAZM_5	DOXAZM	5	Duplication	26269	NA	NA	NA	NA	NA	NA	NA	1	1.47e-08
NA	tam	MG_DOXAZM_5	DOXAZM	5	Duplication	26269	NA	NA	NA	NA	NA	NA	NA	1	1.47e-08
NA	yneE	MG_DOXAZM_5	DOXAZM	5	Duplication	26269	NA	NA	NA	NA	NA	NA	NA	1	1.47e-08
NA	uxaB	MG_DOXAZM_5	DOXAZM	5	Duplication	26269	NA	NA	NA	NA	NA	NA	NA	1	1.47e-08
NA	yneF	MG_DOXAZM_5	DOXAZM	5	Duplication	26269	NA	NA	NA	NA	NA	NA	NA	1	1.47e-08
NA	yneG	MG_DOXAZM_5	DOXAZM	5	Duplication	26269	NA	NA	NA	NA	NA	NA	NA	1	1.47e-08
NA	glsB	MG_DOXAZM_5	DOXAZM	5	Duplication	26269	NA	NA	NA	NA	NA	NA	NA	1	1.47e-08
NA	sad	MG_DOXAZM_5	DOXAZM	5	Duplication	26269	NA	NA	NA	NA	NA	NA	NA	1	1.47e-08
NA	yneJ	MG_DOXAZM_5	DOXAZM	5	Duplication	26269	NA	NA	NA	NA	NA	NA	NA	1	1.47e-08
NA	yneK	MG_DOXAZM_5	DOXAZM	5	Duplication	26269	NA	NA	NA	NA	NA	NA	NA	1	1.47e-08
NA	ydeA	MG_DOXAZM_5	DOXAZM	5	Duplication	26269	NA	NA	NA	NA	NA	NA	NA	1	1.47e-08
NA	marC	MG_DOXAZM_5	DOXAZM	5	Duplication	26269	NA	NA	NA	NA	NA	NA	NA	1	1.47e-08
NA	marR	MG_DOXAZM_5	DOXAZM	5	Duplication	26269	NA	NA	NA	NA	NA	NA	NA	1	1.47e-08
NA	marA	MG_DOXAZM_5	DOXAZM	5	Duplication	26269	NA	NA	NA	NA	NA	NA	NA	1	1.47e-08
NA	marB	MG_DOXAZM_5	DOXAZM	5	Duplication	26269	NA	NA	NA	NA	NA	NA	NA	1	1.47e-08
NA	eamA	MG_DOXAZM_5	DOXAZM	5	Duplication	26269	NA	NA	NA	NA	NA	NA	NA	1	1.47e-08
NA	ydeE	MG_DOXAZM_5	DOXAZM	5	Duplication	26269	NA	NA	NA	NA	NA	NA	NA	1	1.47e-08
NA	yneM	MG_DOXAZM_5	DOXAZM	5	Duplication	26269	NA	NA	NA	NA	NA	NA	NA	1	1.47e-08
NA	dgcZ	MG_DOXAZM_5	DOXAZM	5	Duplication	26269	NA	NA	NA	NA	NA	NA	NA	1	1.47e-08
NA	ydeI	MG_DOXAZM_5	DOXAZM	5	Duplication	26269	NA	NA	NA	NA	NA	NA	NA	1	1.47e-08
NA	mgrR	MG_DOXAZM_5	DOXAZM	5	Duplication	26269	NA	NA	NA	NA	NA	NA	NA	1	1.47e-08
NA	ydeJ	MG_DOXAZM_5	DOXAZM	5	Duplication	5748	NA	NA	NA	NA	NA	NA	NA	1	4.77e-08
NA	dcp	MG_DOXAZM_5	DOXAZM	5	Duplication	5748	NA	NA	NA	NA	NA	NA	NA	1	4.77e-08
NA	ydfG	MG_DOXAZM_5	DOXAZM	5	Duplication	5748	NA	NA	NA	NA	NA	NA	NA	1	4.77e-08
NA	rspR	MG_DOXAZM_5	DOXAZM	5	Duplication	5748	NA	NA	NA	NA	NA	NA	NA	1	4.77e-08
NA	ydfZ	MG_DOXAZM_5	DOXAZM	5	Duplication	5748	NA	NA	NA	NA	NA	NA	NA	1	4.77e-08
NA	stfQ	MG_DOXAZM_5	DOXAZM	5	Duplication	2683	NA	NA	NA	NA	NA	NA	NA	0.992731	1.16e-07
NA	nohQ	MG_DOXAZM_5	DOXAZM	5	Duplication	2683	NA	NA	NA	NA	NA	NA	NA	1	1.16e-07
NA	ynfO	MG_DOXAZM_5	DOXAZM	5	Duplication	2683	NA	NA	NA	NA	NA	NA	NA	1	1.16e-07
NA	ydfO	MG_DOXAZM_5	DOXAZM	5	Duplication	2683	NA	NA	NA	NA	NA	NA	NA	1	1.16e-07
NA	ynfN	MG_DOXAZM_5	DOXAZM	5	Duplication	895	NA	NA	NA	NA	NA	NA	NA	1	2.15e-07
NA	cspI	MG_DOXAZM_5	DOXAZM	5	Duplication	895	NA	NA	NA	NA	NA	NA	NA	1	2.15e-07
NA	rzpQ	MG_DOXAZM_5	DOXAZM	5	Duplication	1785	NA	NA	NA	NA	NA	NA	NA	1	1.26e-07
NA	rzoQ	MG_DOXAZM_5	DOXAZM	5	Duplication	1785	NA	NA	NA	NA	NA	NA	NA	1	1.26e-07
NA	rrrQ	MG_DOXAZM_5	DOXAZM	5	Duplication	1785	NA	NA	NA	NA	NA	NA	NA	1	1.26e-07
NA	ydfR	MG_DOXAZM_5	DOXAZM	5	Duplication	1785	NA	NA	NA	NA	NA	NA	NA	1	1.26e-07
NA	essQ	MG_DOXAZM_5	DOXAZM	5	Duplication	1785	NA	NA	NA	NA	NA	NA	NA	1	1.26e-07
NA	cspB	MG_DOXAZM_5	DOXAZM	5	Duplication	5985	NA	NA	NA	NA	NA	NA	NA	1	1.78e-08
NA	cspF	MG_DOXAZM_5	DOXAZM	5	Duplication	5985	NA	NA	NA	NA	NA	NA	NA	1	1.78e-08
NA	quuQ	MG_DOXAZM_5	DOXAZM	5	Duplication	5985	NA	NA	NA	NA	NA	NA	NA	1	1.78e-08
NA	ydfU	MG_DOXAZM_5	DOXAZM	5	Duplication	5985	NA	NA	NA	NA	NA	NA	NA	1	1.78e-08
NA	rem	MG_DOXAZM_5	DOXAZM	5	Duplication	5985	NA	NA	NA	NA	NA	NA	NA	1	1.78e-08
NA	hokD	MG_DOXAZM_5	DOXAZM	5	Duplication	5985	NA	NA	NA	NA	NA	NA	NA	1	1.78e-08
NA	relE	MG_DOXAZM_5	DOXAZM	5	Duplication	5985	NA	NA	NA	NA	NA	NA	NA	1	1.78e-08
NA	relB	MG_DOXAZM_5	DOXAZM	5	Duplication	5985	NA	NA	NA	NA	NA	NA	NA	1	1.78e-08
NA	ydfV	MG_DOXAZM_5	DOXAZM	5	Duplication	5985	NA	NA	NA	NA	NA	NA	NA	1	1.78e-08
NA	flxA	MG_DOXAZM_5	DOXAZM	5	Duplication	5985	NA	NA	NA	NA	NA	NA	NA	1	1.78e-08
381	mdtF	MG_DOXAZM_6	DOXAZM	6	SNV	1	C	3660574	382	99.7382	39.3412	AAC76539.1:c.161C>T	Ala54Val	NA	NA
46	yhiN	MG_DOXAZM_6	DOXAZM	6	SNV	1	C	3636496	49	93.8776	39.1957	AAC76517.1:c.915G>C		NA	NA
NA	yfjZ	MG_DOXAZM_6	DOXAZM	6	Duplication	592	NA	NA	NA	NA	NA	NA	NA	1	4.34e-07
NA	sibC	MG_DOXAZM_6	DOXAZM	6	Duplication	475	NA	NA	NA	NA	NA	NA	NA	1	6.79e-07
NA	rplR	MG_DOXAZM_6	DOXAZM	6	Duplication	885	NA	NA	NA	NA	NA	NA	NA	1	4.52e-07
NA	valT	MG_DOXAZM_6	DOXAZM	6	Duplication	513	NA	NA	NA	NA	NA	NA	NA	1	1.06e-06
NA	lysW	MG_DOXAZM_6	DOXAZM	6	Duplication	513	NA	NA	NA	NA	NA	NA	NA	1	1.06e-06
NA	valZ	MG_DOXAZM_6	DOXAZM	6	Duplication	513	NA	NA	NA	NA	NA	NA	NA	1	1.06e-06
57	acrR	MG_DOXAZM_7	DOXAZM	7	SNV	1	C	485852	57	100	38.7018	AAC73566.1:c.92C>A	Ser31Tyr	NA	NA
NA	hipA	MG_DOXAZM_7	DOXAZM	7	Duplication	7503	NA	NA	NA	NA	NA	NA	NA	1	2.95e-14
NA	hipB	MG_DOXAZM_7	DOXAZM	7	Duplication	7503	NA	NA	NA	NA	NA	NA	NA	1	2.95e-14
NA	yneO	MG_DOXAZM_7	DOXAZM	7	Duplication	7503	NA	NA	NA	NA	NA	NA	NA	1	2.95e-14
NA	lsrK	MG_DOXAZM_7	DOXAZM	7	Duplication	34768	NA	NA	NA	NA	NA	NA	NA	1	1.34e-08
NA	lsrR	MG_DOXAZM_7	DOXAZM	7	Duplication	34768	NA	NA	NA	NA	NA	NA	NA	1	1.34e-08
NA	lsrA	MG_DOXAZM_7	DOXAZM	7	Duplication	34768	NA	NA	NA	NA	NA	NA	NA	1	1.34e-08
NA	lsrC	MG_DOXAZM_7	DOXAZM	7	Duplication	34768	NA	NA	NA	NA	NA	NA	NA	1	1.34e-08
NA	lsrD	MG_DOXAZM_7	DOXAZM	7	Duplication	34768	NA	NA	NA	NA	NA	NA	NA	1	1.34e-08
NA	lsrB	MG_DOXAZM_7	DOXAZM	7	Duplication	34768	NA	NA	NA	NA	NA	NA	NA	1	1.34e-08
NA	lsrF	MG_DOXAZM_7	DOXAZM	7	Duplication	34768	NA	NA	NA	NA	NA	NA	NA	1	1.34e-08
NA	lsrG	MG_DOXAZM_7	DOXAZM	7	Duplication	34768	NA	NA	NA	NA	NA	NA	NA	1	1.34e-08
NA	tam	MG_DOXAZM_7	DOXAZM	7	Duplication	34768	NA	NA	NA	NA	NA	NA	NA	1	1.34e-08
NA	yneE	MG_DOXAZM_7	DOXAZM	7	Duplication	34768	NA	NA	NA	NA	NA	NA	NA	1	1.34e-08
NA	uxaB	MG_DOXAZM_7	DOXAZM	7	Duplication	34768	NA	NA	NA	NA	NA	NA	NA	1	1.34e-08
NA	yneF	MG_DOXAZM_7	DOXAZM	7	Duplication	34768	NA	NA	NA	NA	NA	NA	NA	1	1.34e-08
NA	yneG	MG_DOXAZM_7	DOXAZM	7	Duplication	34768	NA	NA	NA	NA	NA	NA	NA	1	1.34e-08
NA	glsB	MG_DOXAZM_7	DOXAZM	7	Duplication	34768	NA	NA	NA	NA	NA	NA	NA	1	1.34e-08
NA	sad	MG_DOXAZM_7	DOXAZM	7	Duplication	34768	NA	NA	NA	NA	NA	NA	NA	1	1.34e-08
NA	yneJ	MG_DOXAZM_7	DOXAZM	7	Duplication	34768	NA	NA	NA	NA	NA	NA	NA	1	1.34e-08
NA	yneK	MG_DOXAZM_7	DOXAZM	7	Duplication	34768	NA	NA	NA	NA	NA	NA	NA	1	1.34e-08
NA	ydeA	MG_DOXAZM_7	DOXAZM	7	Duplication	34768	NA	NA	NA	NA	NA	NA	NA	1	1.34e-08
NA	marC	MG_DOXAZM_7	DOXAZM	7	Duplication	34768	NA	NA	NA	NA	NA	NA	NA	1	1.34e-08
NA	marR	MG_DOXAZM_7	DOXAZM	7	Duplication	34768	NA	NA	NA	NA	NA	NA	NA	1	1.34e-08
NA	marA	MG_DOXAZM_7	DOXAZM	7	Duplication	34768	NA	NA	NA	NA	NA	NA	NA	1	1.34e-08
NA	marB	MG_DOXAZM_7	DOXAZM	7	Duplication	34768	NA	NA	NA	NA	NA	NA	NA	1	1.34e-08
NA	eamA	MG_DOXAZM_7	DOXAZM	7	Duplication	34768	NA	NA	NA	NA	NA	NA	NA	1	1.34e-08
NA	ydeE	MG_DOXAZM_7	DOXAZM	7	Duplication	34768	NA	NA	NA	NA	NA	NA	NA	1	1.34e-08
NA	yneM	MG_DOXAZM_7	DOXAZM	7	Duplication	34768	NA	NA	NA	NA	NA	NA	NA	1	1.34e-08
NA	dgcZ	MG_DOXAZM_7	DOXAZM	7	Duplication	34768	NA	NA	NA	NA	NA	NA	NA	1	1.34e-08
NA	ydeI	MG_DOXAZM_7	DOXAZM	7	Duplication	34768	NA	NA	NA	NA	NA	NA	NA	1	1.34e-08
NA	ydeJ	MG_DOXAZM_7	DOXAZM	7	Duplication	34768	NA	NA	NA	NA	NA	NA	NA	1	1.34e-08
NA	dcp	MG_DOXAZM_7	DOXAZM	7	Duplication	34768	NA	NA	NA	NA	NA	NA	NA	1	1.34e-08
NA	ydfG	MG_DOXAZM_7	DOXAZM	7	Duplication	34768	NA	NA	NA	NA	NA	NA	NA	1	1.34e-08
NA	rspR	MG_DOXAZM_7	DOXAZM	7	Duplication	34768	NA	NA	NA	NA	NA	NA	NA	1	1.34e-08
NA	ydfZ	MG_DOXAZM_7	DOXAZM	7	Duplication	34768	NA	NA	NA	NA	NA	NA	NA	1	1.34e-08
NA	ydfI	MG_DOXAZM_7	DOXAZM	7	Duplication	34768	NA	NA	NA	NA	NA	NA	NA	1	1.34e-08
NA	mgrR	MG_DOXAZM_7	DOXAZM	7	Duplication	34768	NA	NA	NA	NA	NA	NA	NA	1	1.34e-08
NA	stfQ	MG_DOXAZM_7	DOXAZM	7	Duplication	2764	NA	NA	NA	NA	NA	NA	NA	1	2.56e-08
NA	nohQ	MG_DOXAZM_7	DOXAZM	7	Duplication	2764	NA	NA	NA	NA	NA	NA	NA	1	2.56e-08
NA	ynfO	MG_DOXAZM_7	DOXAZM	7	Duplication	2764	NA	NA	NA	NA	NA	NA	NA	1	2.56e-08
NA	ydfO	MG_DOXAZM_7	DOXAZM	7	Duplication	2764	NA	NA	NA	NA	NA	NA	NA	1	2.56e-08
NA	ynfN	MG_DOXAZM_7	DOXAZM	7	Duplication	2971	NA	NA	NA	NA	NA	NA	NA	1	2.32e-08
NA	cspI	MG_DOXAZM_7	DOXAZM	7	Duplication	2971	NA	NA	NA	NA	NA	NA	NA	1	2.32e-08
NA	rzpQ	MG_DOXAZM_7	DOXAZM	7	Duplication	2971	NA	NA	NA	NA	NA	NA	NA	1	2.32e-08
NA	rzoQ	MG_DOXAZM_7	DOXAZM	7	Duplication	2971	NA	NA	NA	NA	NA	NA	NA	1	2.32e-08
NA	rrrQ	MG_DOXAZM_7	DOXAZM	7	Duplication	2971	NA	NA	NA	NA	NA	NA	NA	1	2.32e-08
NA	ydfR	MG_DOXAZM_7	DOXAZM	7	Duplication	2971	NA	NA	NA	NA	NA	NA	NA	1	2.32e-08
NA	essQ	MG_DOXAZM_7	DOXAZM	7	Duplication	2971	NA	NA	NA	NA	NA	NA	NA	1	2.32e-08
NA	cspB	MG_DOXAZM_7	DOXAZM	7	Duplication	6005	NA	NA	NA	NA	NA	NA	NA	1	2.52e-09
NA	cspF	MG_DOXAZM_7	DOXAZM	7	Duplication	6005	NA	NA	NA	NA	NA	NA	NA	1	2.52e-09
NA	quuQ	MG_DOXAZM_7	DOXAZM	7	Duplication	6005	NA	NA	NA	NA	NA	NA	NA	1	2.52e-09
NA	ydfU	MG_DOXAZM_7	DOXAZM	7	Duplication	6005	NA	NA	NA	NA	NA	NA	NA	1	2.52e-09
NA	rem	MG_DOXAZM_7	DOXAZM	7	Duplication	6005	NA	NA	NA	NA	NA	NA	NA	1	2.52e-09
NA	hokD	MG_DOXAZM_7	DOXAZM	7	Duplication	6005	NA	NA	NA	NA	NA	NA	NA	1	2.52e-09
NA	relE	MG_DOXAZM_7	DOXAZM	7	Duplication	6005	NA	NA	NA	NA	NA	NA	NA	1	2.52e-09
NA	relB	MG_DOXAZM_7	DOXAZM	7	Duplication	6005	NA	NA	NA	NA	NA	NA	NA	1	2.52e-09
NA	ydfV	MG_DOXAZM_7	DOXAZM	7	Duplication	6005	NA	NA	NA	NA	NA	NA	NA	1	2.52e-09
NA	flxA	MG_DOXAZM_7	DOXAZM	7	Duplication	6005	NA	NA	NA	NA	NA	NA	NA	1	2.52e-09
32	torY	MG_DOXAZM_8	DOXAZM	8	SNV	1	A	1957185	33	96.9697	39.3125	AAC74943.1:c.948T>C		NA	NA
9	ydfK	MG_DOXAZM_8	DOXAZM	8	INDEL	NA			NA	NA	NA			NA	NA
5	ynaE	MG_DOXAZM_8	DOXAZM	8	INDEL	NA			NA	NA	NA			NA	NA
NA	lsrD	MG_DOXAZM_8	DOXAZM	8	Duplication	23418	NA	NA	NA	NA	NA	NA	NA	1	2.36e-16
NA	lsrB	MG_DOXAZM_8	DOXAZM	8	Duplication	23418	NA	NA	NA	NA	NA	NA	NA	1	2.36e-16
NA	lsrF	MG_DOXAZM_8	DOXAZM	8	Duplication	23418	NA	NA	NA	NA	NA	NA	NA	1	2.36e-16
NA	lsrG	MG_DOXAZM_8	DOXAZM	8	Duplication	23418	NA	NA	NA	NA	NA	NA	NA	1	2.36e-16
NA	tam	MG_DOXAZM_8	DOXAZM	8	Duplication	23418	NA	NA	NA	NA	NA	NA	NA	1	2.36e-16
NA	yneE	MG_DOXAZM_8	DOXAZM	8	Duplication	23418	NA	NA	NA	NA	NA	NA	NA	1	2.36e-16
NA	uxaB	MG_DOXAZM_8	DOXAZM	8	Duplication	23418	NA	NA	NA	NA	NA	NA	NA	1	2.36e-16
NA	yneF	MG_DOXAZM_8	DOXAZM	8	Duplication	23418	NA	NA	NA	NA	NA	NA	NA	1	2.36e-16
NA	yneG	MG_DOXAZM_8	DOXAZM	8	Duplication	23418	NA	NA	NA	NA	NA	NA	NA	1	2.36e-16
NA	glsB	MG_DOXAZM_8	DOXAZM	8	Duplication	23418	NA	NA	NA	NA	NA	NA	NA	1	2.36e-16
NA	sad	MG_DOXAZM_8	DOXAZM	8	Duplication	23418	NA	NA	NA	NA	NA	NA	NA	1	2.36e-16
NA	yneJ	MG_DOXAZM_8	DOXAZM	8	Duplication	23418	NA	NA	NA	NA	NA	NA	NA	1	2.36e-16
NA	yneK	MG_DOXAZM_8	DOXAZM	8	Duplication	23418	NA	NA	NA	NA	NA	NA	NA	1	2.36e-16
NA	ydeA	MG_DOXAZM_8	DOXAZM	8	Duplication	23418	NA	NA	NA	NA	NA	NA	NA	1	2.36e-16
NA	marC	MG_DOXAZM_8	DOXAZM	8	Duplication	23418	NA	NA	NA	NA	NA	NA	NA	1	2.36e-16
NA	marR	MG_DOXAZM_8	DOXAZM	8	Duplication	23418	NA	NA	NA	NA	NA	NA	NA	1	2.36e-16
NA	marA	MG_DOXAZM_8	DOXAZM	8	Duplication	23418	NA	NA	NA	NA	NA	NA	NA	1	2.36e-16
NA	marB	MG_DOXAZM_8	DOXAZM	8	Duplication	23418	NA	NA	NA	NA	NA	NA	NA	1	2.36e-16
NA	eamA	MG_DOXAZM_8	DOXAZM	8	Duplication	23418	NA	NA	NA	NA	NA	NA	NA	1	2.36e-16
NA	ydeE	MG_DOXAZM_8	DOXAZM	8	Duplication	23418	NA	NA	NA	NA	NA	NA	NA	1	2.36e-16
NA	yneM	MG_DOXAZM_8	DOXAZM	8	Duplication	23418	NA	NA	NA	NA	NA	NA	NA	1	2.36e-16
NA	dgcZ	MG_DOXAZM_8	DOXAZM	8	Duplication	23418	NA	NA	NA	NA	NA	NA	NA	1	2.36e-16
NA	ydeI	MG_DOXAZM_8	DOXAZM	8	Duplication	23418	NA	NA	NA	NA	NA	NA	NA	1	2.36e-16
NA	ydeJ	MG_DOXAZM_8	DOXAZM	8	Duplication	23418	NA	NA	NA	NA	NA	NA	NA	1	2.36e-16
NA	mgrR	MG_DOXAZM_8	DOXAZM	8	Duplication	23418	NA	NA	NA	NA	NA	NA	NA	1	2.36e-16
46	marR	MG_DOXCHL_1	DOXCHL	1	Deletion	1	G	1619429	46	100	38.9348	AAC74603.2:c.310delG	Gly104fs	NA	NA
NA	plsB	MG_DOXCHL_1	DOXCHL	1	Deletion	6	CACTGG	4256092..4256097	NA	93.2836	NA	NA	NA	NA	NA
7	yhcG	MG_DOXCHL_1	DOXCHL	1	INDEL	NA			NA	NA	NA			NA	NA
8	acrR	MG_DOXCHL_2	DOXCHL	2	INDEL	NA			NA	NA	NA			NA	NA
28	marR	MG_DOXCHL_2	DOXCHL	2	Deletion	1	A	1619491	30	93.3333	36.7857	AAC74603.2:c.372delA	Asn126fs	NA	NA
NA	plsB	MG_DOXCHL_2	DOXCHL	2	Deletion	9	CGCGCCACG	4255883..4255891	NA	100	NA	NA	NA	NA	NA
60	acrR	MG_DOXCHL_3	DOXCHL	3	Deletion	1	C	486302	64	93.75	38.5833	AAC73566.1:c.542delC	Pro182fs	NA	NA
77	marR	MG_DOXCHL_3	DOXCHL	3	SNV	1	T	1619370	77	100	39.4026	AAC74603.2:c.251T>A	Val84Glu	NA	NA
89	rob	MG_DOXCHL_3	DOXCHL	3	SNV	1	C	4634844	89	100	39.573	AAC77349.1:c.467G>A	Arg156His	NA	NA
67	sapC	MG_DOXCHL_3	DOXCHL	3	SNV	1	C	1353776	67	100	38.6866	AAC74374.1:c.743G>A	Trp248*	NA	NA
16	acrR	MG_DOXCHL_4	DOXCHL	4	INDEL	NA			NA	NA	NA			NA	NA
88	marR	MG_DOXCHL_4	DOXCHL	4	Deletion	1	C	1619404	88	100	38.3636	AAC74603.2:c.285delC	Val96fs	NA	NA
83	rob	MG_DOXCHL_4	DOXCHL	4	SNV	1	C	4634844	83	100	39.5904	AAC77349.1:c.467G>A	Arg156His	NA	NA
5	acrR	MG_DOXCHL_5	DOXCHL	5	INDEL	NA			NA	NA	NA			NA	NA
38	marA	MG_DOXCHL_5	DOXCHL	5	SNV	1	A	1619875	38	100	39.3158	AAC74604.2:c.302A>G	Asp101Gly	NA	NA
50	marR	MG_DOXCHL_5	DOXCHL	5	SNV	1	A	1619333	52	96.1538	39.4	AAC74603.2:c.214A>C	Thr72Pro	NA	NA
87	acrR	MG_DOXCHL_6	DOXCHL	6	SNV	1	C	485992	87	100	39.2759	AAC73566.1:c.232C>A	Gln78Lys	NA	NA
88	marR	MG_DOXCHL_6	DOXCHL	6	SNV	1	T	1619370	89	98.8764	39.4545	AAC74603.2:c.251T>G	Val84Gly	NA	NA
NA	plsB	MG_DOXCHL_6	DOXCHL	6	Deletion	6	CACTGG	4256092..4256097	NA	94.7867	NA	NA	NA	NA	NA
20	acrR	MG_DOXCHL_7	DOXCHL	7	INDEL	NA			NA	NA	NA			NA	NA
34	marR	MG_DOXCHL_7	DOXCHL	7	Insertion	1	-	1619300	35	97.1429	39.0882	AAC74603.2:c.180_181insA	Val63fs	NA	NA
19	ydeS	MG_DOXCHL_7	DOXCHL	7	INDEL	NA			NA	NA	NA			NA	NA
84	marR	MG_DOXCHL_8	DOXCHL	8	SNV	1	C	1619399	84	100	39.3214	AAC74603.2:c.280C>T	Arg94Cys	NA	NA
48	acrR	MG_DOXFEP_1	DOXFEP	1	SNV	1	T	485822	48	100	39.6042	AAC73566.1:c.62T>C	Leu21Pro	NA	NA
41	envZ	MG_DOXFEP_1	DOXFEP	1	SNV	1	T	3535738	41	100	39.5366	AAC76429.1:c.131A>C	Gln44Pro	NA	NA
47	ompR	MG_DOXFEP_1	DOXFEP	1	SNV	1	C	3536317	47	100	39.1702	AAC76430.1:c.268G>A	Asp90Asn	NA	NA
8	acrR	MG_DOXFEP_2	DOXFEP	2	INDEL	NA			NA	NA	NA			NA	NA
54	atpB	MG_DOXFEP_2	DOXFEP	2	Insertion	1	-	3921948	60	90	39.5	AAC76761.1:c.104_105insC	Ala36fs	NA	NA
48	bcsC	MG_DOXFEP_2	DOXFEP	2	SNV	1	G	3686380	48	100	39.125	AAT48188.4:c.2794C>A	Pro932Thr	NA	NA
32	crypticprophageRac	MG_DOXFEP_2	DOXFEP	2	Deletion	1	G	1434846	33	96.9697	39.0938			NA	NA
38	envZ	MG_DOXFEP_2	DOXFEP	2	SNV	1	G	3535129	38	100	39.3947	AAC76429.1:c.740C>T	Thr247Met	NA	NA
81	marR	MG_DOXFEP_2	DOXFEP	2	SNV	1	T	1619253	81	100	39.4074	AAC74603.2:c.134T>A	Val45Glu	NA	NA
67	acrB	MG_DOXFEP_3	DOXFEP	3	SNV	1	A	482504	67	100	38.8806	AAC73564.1:c.1900T>A	Trp634Arg	NA	NA
40	marR	MG_DOXFEP_3	DOXFEP	3	SNV	1	T	1619366	41	97.561	39.425	AAC74603.2:c.247T>G	Trp83Gly	NA	NA
65	rpoB	MG_DOXFEP_3	DOXFEP	3	SNV	1	G	4185231	65	100	38.9538	AAC76961.1:c.3987G>T	Glu1329Asp	NA	NA
51	secG	MG_DOXFEP_3	DOXFEP	3	SNV	1	C	3322376	52	98.0769	39.2549	AAC76207.1:c.130G>T	Gly44Cys	NA	NA
[truncated: 483 more rows]
