# Supplementary material for: Compatibility of Evolutionary Responses to Constituent Antibiotics Drive Resistance Evolution to Drug Pairs
Source: Mol Biol Evol. 2021 Feb 22;38(5):2057–69. doi: 10.1093/molbev/msab006 (PMC8097295; doi:10.1093/molbev/msab006)
Supplement: msab006_Supplementary_Data [file msab006_supplementary_data.zip › TableS8.xlsx]

## Sheet: Sheet1
Overview of content of Table S8
Header	Explanation
Drug_adapted	Six letter abbreviation of drug pair to which the isolates were adapted to.
Condition1	Six or three letter abbreviation of single or drug pair evolved linegaes. First group that is compared.
Condition2	Six or three letter abbreviation of single or drug pair evolved linegaes. Second group that is compared to.
Significance	p-value of ANOSIM comparison of the two conditions.
R	R of the ANOSIM comparison of the two conditions. The higher R, the higher the similarity.
N	Number of individuals in both groups.

## Sheet: S8
Drug_adapted	Condition1	Condition2	Significance	R	N
DOXTMP	DOXTMP	TMP	0.0309197	0.101283	28
DOXTMP	DOXTMP	DOX	0.00118999	0.217355	28
DOXTMP	DOX	TMP	0.000209998	0.507533	28
DOXTET	DOXTET	TET	0.0763492	0.0552455	28
DOXTET	DOXTET	DOX	0.000169998	0.320033	28
DOXTET	DOX	TET	0.000139999	0.436384	28
DOXGEN	DOXGEN	GEN	0.000219998	0.600725	28
DOXGEN	DOXGEN	DOX	0.0001	0.463728	28
DOXGEN	DOX	GEN	0.000159998	0.73019	28
DOXFEP	DOXFEP	FEP	0.00132999	0.30758	21
DOXFEP	DOXFEP	DOX	0.0546595	0.0969388	21
DOXFEP	DOX	FEP	0.000129999	0.507533	21
DOXCHL	DOXCHL	CHL	0.0117599	0.129185	28
DOXCHL	DOXCHL	DOX	0.0198498	0.131696	28
DOXCHL	DOX	CHL	0.00604994	0.146484	28
DOXAZM	DOXAZM	AZM	0.0235498	0.246373	28
DOXAZM	DOXAZM	DOX	0.000729993	0.523717	28
DOXAZM	DOX	AZM	0.000379996	0.270926	28
DOXAMK	DOXAMK	AMK	0.0311497	0.205426	15
DOXAMK	DOXAMK	DOX	0.000599994	0.477229	15
DOXAMK	DOX	AMK	0.000179998	0.833984	15
CSTTET	CSTTET	TET	0.0339497	0.160156	28
CSTTET	CSTTET	CST	0.00103999	0.346939	28
CSTTET	CST	TET	0.000119999	0.540816	28
CSTNIT	CSTNIT	NIT	0.194028	0.0379464	28
CSTNIT	CSTNIT	CST	0.000309997	0.760933	28
CSTNIT	CST	NIT	0.000499995	0.365889	28
CSTFEP	CSTFEP	FEP	0.235798	0.0875	10
CSTFEP	CSTFEP	CST	0.00128999	0.517051	10
CSTFEP	CST	FEP	0.000779992	0.411808	10
CSTCIP	CSTCIP	CIP	0.121459	0.0429688	28
CSTCIP	CSTCIP	CST	0.00116999	0.267493	28
CSTCIP	CST	CIP	0.000189998	0.520773	28
CSTCHL	CSTCHL	CHL	0.433656	-0.00437318	21
CSTCHL	CSTCHL	CST	0.00185998	0.217687	21
CSTCHL	CST	CHL	0.00535995	0.218294	21
CSTAMK	CSTAMK	AMK	0.0120699	0.173549	36
CSTAMK	CSTAMK	CST	9e-05	0.457362	36
CSTAMK	CST	AMK	0.000359996	0.555029	36
CIPTMP	CIPTMP	TMP	0.573314	-0.0480263	10
CIPTMP	CIPTMP	CIP	0.00588994	0.373684	10
CIPTMP	CIP	TMP	0.000849992	0.275112	10
CIPOFX	CIPOFX	OFX	0.637384	-0.0265067	28
CIPOFX	CIPOFX	CIP	0.159118	0.0410156	28
CIPOFX	CIP	OFX	0.322337	0.015067	28
CIPFEP	CIPFEP	FEP	0.000219998	0.335379	28
CIPFEP	CIPFEP	CIP	0.00158998	0.252511	28
CIPFEP	CIP	FEP	0.000679993	0.348772	28
CIPDOX	CIPDOX	DOX	0.0557194	0.0867746	28
CIPDOX	CIPDOX	CIP	0.000299997	0.42885	28
CIPDOX	CIP	DOX	0.000239998	0.63644	28
CIPCHL	CIPCHL	CHL	0.0311797	0.107143	28
CIPCHL	CIPCHL	CIP	0.000589994	0.357701	28
CIPCHL	CIP	CHL	0.000459995	0.238002	28
CIPAZM	CIPAZM	AZM	0.0196498	0.123605	28
CIPAZM	CIPAZM	CIP	0.00193998	0.194754	28
CIPAZM	CIP	AZM	0.000339997	0.339565	28
CIPAMK	CIPAMK	AMK	0.000199998	0.630859	28
CIPAMK	CIPAMK	CIP	0.000189998	0.566685	28
CIPAMK	CIP	AMK	0.000239998	0.501395	28
AZMTMP	AZMTMP	TMP	0.000209998	0.317243	28
AZMTMP	AZMTMP	AZM	0.000189998	0.339565	28
AZMTMP	AZM	TMP	0.00276997	0.164342	28
AZMFEP	AZMFEP	FEP	0.000149999	0.297433	28
AZMFEP	AZMFEP	AZM	0.149109	0.047433	28
AZMFEP	AZM	FEP	0.000879991	0.203683	28
AZMCHL	AZMCHL	CHL	0.223498	0.0215015	21
AZMCHL	AZMCHL	AZM	0.0540795	0.0914723	21
AZMCHL	AZM	CHL	0.0410496	0.078683	21
AMKCHL	AMKCHL	CHL	0.000129999	0.36077	28
AMKCHL	AMKCHL	AMK	0.145379	0.0491071	28
AMKCHL	AMK	CHL	0.000169998	0.349888	28
