# Supplementary material for: Compatibility of Evolutionary Responses to Constituent Antibiotics Drive Resistance Evolution to Drug Pairs
Source: Mol Biol Evol. 2021 Feb 22;38(5):2057–69. doi: 10.1093/molbev/msab006 (PMC8097295; doi:10.1093/molbev/msab006)
Supplement: msab006_Supplementary_Data [file msab006_supplementary_data.zip › TableS9.xlsx]

## Sheet: Overview
Overview of content of Table S9
Header	Explanation
ID	Identifier of isolated colonies. MG stand for MG1655, followed by a three or six letter abbreviation for the antibiotic used and a number for the replicate lineage from which the isolated colony was obtained.
Organism	Organism that was used. MG1655 E. Coli.
Drug_adapted	Three or six letter abbreviation of single drug or drug pair used for adaptive evolution.
Bio_Rep	Number of replicate lineage from which the colony was isolated.
Day	The day of the adaptive evolution experiment from which the colony was isolated.
Final_conc	The concentration that the lineage was exposed to on the day of revival.
MolecularfractionA	Molar fraction of drug A in the drug combination AB.
Fold IC90	Fold IC90 change compared to the WT.
sdIC90	Standard deviation of the fold change IC90 of the technical replicates.
FICI	The fractional inhibitory concentration index based on the IC90, corrected with the molar fraction.
DrugInteraction	Drug interaction based on the cutoffs (0.75 and 1.5)
Evo_Index	Evolvability index
collateral_IC90_change	collateral IC90 change index
Collateral_change	collateral change based on the collateral IC90 change index with cutoffs 0.5 and 2.

## Sheet: S9
ID	Organism	Drug_adapted	Bio_Rep	Day	Final_conc	MolecularfractionA	Fold IC90	sdIC90	FICI	DrugInteraction	Evo_Index	collateral_IC90_change	Collateral_change
MG1655_AMK_CHL_1	MG1655	AMKCHL	1	18	6.44091	0.253044	0.575841	0.246842	0.167658	Synergy	1.03282	0.463815	Collateral sensitive
MG1655_AMK_CHL_2	MG1655	AMKCHL	2	18	10.1493	0.253044	0.802992	0.120874	0.167658	Synergy	0.358712	0.26837	Collateral sensitive
MG1655_AMK_CHL_3	MG1655	AMKCHL	3	18	10.1493	0.253044	0.613727	0.0635351	0.167658	Synergy	0.286795	0.63543	Neutral
MG1655_AMK_CHL_4	MG1655	AMKCHL	4	18	10.1493	0.253044	0.640292	0.0442865	0.167658	Synergy	0.494706	0.364485	Collateral sensitive
MG1655_AMK_CHL_5	MG1655	AMKCHL	5	18	10.1493	0.253044	0.471888	0.215823	0.167658	Synergy	0.447226	0.675202	Neutral
MG1655_AMK_CHL_6	MG1655	AMKCHL	6	18	6.44091	0.253044	0.635431	0.122252	0.167658	Synergy	3.74534	0.462651	Collateral sensitive
MG1655_AMK_CHL_7	MG1655	AMKCHL	7	18	10.1493	0.253044	0.658668	0.225985	0.167658	Synergy	0.248931	0.660264	Neutral
MG1655_AMK_CHL_8	MG1655	AMKCHL	8	18	6.44091	0.253044	1.18583	0.518717	0.167658	Synergy	0.460216	0.56747	Neutral
MG1655_AMK_FEP_1	MG1655	AMKFEP	1	18	22.89	0.984013	1.21509	0.458044	0.602246	Synergy	0.0524102	0.830745	Neutral
MG1655_AMK_FEP_2	MG1655	AMKFEP	2	18	22.89	0.984013	1.2034	0.657091	0.602246	Synergy	0.0523953	0.806061	Neutral
MG1655_AMK_FEP_3	MG1655	AMKFEP	3	18	22.89	0.984013	1.66146	1.69262	0.602246	Synergy	0.0340696	0.781486	Neutral
MG1655_AMK_FEP_4	MG1655	AMKFEP	4	18	22.89	0.984013	1.08403	0.483895	0.602246	Synergy	0.0552924	1.28193	Neutral
MG1655_AMK_FEP_5	MG1655	AMKFEP	5	18	22.89	0.984013	1.15195	0.673643	0.602246	Synergy	0.0209286	0.853724	Neutral
MG1655_AMK_FEP_6	MG1655	AMKFEP	6	18	22.89	0.984013	1.33198	0.812124	0.602246	Synergy	0.0342999	1.18118	Neutral
MG1655_AMK_FEP_7	MG1655	AMKFEP	7	18	0.31	0.984013	2.06353	1.32391	0.602246	Synergy	0.0680915	0.990604	Neutral
MG1655_AMK_FEP_8	MG1655	AMKFEP	8	18	22.89	0.984013	1.56444	1.33559	0.602246	Synergy	0.0406396	0.294225	Collateral sensitive
MG1655_AMK_GEN_1	MG1655	AMKGEN	1	18	29.4387	0.806373	0.802775	0.405431	3.33074	Antagonism	0.0906963	13.5834	Collateral resistant
MG1655_AMK_GEN_2	MG1655	AMKGEN	2	18	149.458	0.806373	0.389326	0.152548	3.33074	Antagonism	0.091553	5.08902	Collateral resistant
MG1655_AMK_GEN_3	MG1655	AMKGEN	3	18	29.4387	0.806373	0.494825	0.0314584	3.33074	Antagonism	0.0588836	7.25981	Collateral resistant
MG1655_AMK_GEN_4	MG1655	AMKGEN	4	18	29.4387	0.806373	0.535972	0.213107	3.33074	Antagonism	0.049858	9.78938	Collateral resistant
MG1655_AMK_GEN_5	MG1655	AMKGEN	5	18	149.458	0.806373	0.689584	0.258042	3.33074	Antagonism	0.0807296	6.84899	Collateral resistant
MG1655_AMK_GEN_6	MG1655	AMKGEN	6	18	29.4387	0.806373	0.446366	0.268352	3.33074	Antagonism	0.0125806	8.61068	Collateral resistant
MG1655_AMK_GEN_7	MG1655	AMKGEN	7	18	149.458	0.806373	0.413742	0.230187	3.33074	Antagonism	0.0394231	21.574	Collateral resistant
MG1655_AMK_GEN_8	MG1655	AMKGEN	8	18	29.4387	0.806373	0.640737	0.480483	3.33074	Antagonism	0.114759	6.77126	Collateral resistant
MG1655_AMK_NIT_1	MG1655	AMKNIT	1	18	84.9612	0.187388	0.306111	0.115602	1.25397	Antagonism	0.0477119	0.850179	Neutral
MG1655_AMK_NIT_2	MG1655	AMKNIT	2	18	84.9612	0.187388	0.5572	0.364071	1.25397	Antagonism	0.0241439	1.87412	Neutral
MG1655_AMK_NIT_3	MG1655	AMKNIT	3	18	84.9612	0.187388	0.29557	0.197386	1.25397	Antagonism	0.286795	1.0584	Neutral
MG1655_AMK_NIT_6	MG1655	AMKNIT	6	18	48.1739	0.187388	0.580535	0.231142	1.25397	Antagonism	0.0209016	4.55897	Collateral resistant
MG1655_AMK_NIT_7	MG1655	AMKNIT	7	18	84.9612	0.187388	1.05731	0.91013	1.25397	Antagonism	0.018351	0.859018	Neutral
MG1655_AMK_NIT_8	MG1655	AMKNIT	8	18	48.1739	0.187388	36.7529	63.011	1.25397	Antagonism	0.0199065	0.620908	Neutral
MG1655_AZM_AMK_1	MG1655	AZMAMK	1	18	90.7851	0.532104	10.5047	11.1855	1.72532	Antagonism	0.653195	0.655151	Neutral
MG1655_AZM_AMK_2	MG1655	AZMAMK	2	18	132.05	0.532104	7.20695	9.29505	1.72532	Antagonism	0.350262	0.657787	Neutral
MG1655_AZM_AMK_3	MG1655	AZMAMK	3	18	132.05	0.532104	9.46279	8.42202	1.72532	Antagonism	0.561453	0.692596	Neutral
MG1655_AZM_AMK_4	MG1655	AZMAMK	4	18	90.7851	0.532104	7.45268	6.41935	1.72532	Antagonism	0.865242	0.6726	Neutral
MG1655_AZM_AMK_5	MG1655	AZMAMK	5	18	90.7851	0.532104	8.80416	8.88013	1.72532	Antagonism	0.410847	0.561984	Neutral
MG1655_AZM_AMK_6	MG1655	AZMAMK	6	18	132.05	0.532104	4.25805	4.26089	1.72532	Antagonism	0.227174	0.498454	Collateral sensitive
MG1655_AZM_AMK_7	MG1655	AZMAMK	7	18	132.05	0.532104	6.6926	8.02138	1.72532	Antagonism	0.358425	0.695749	Neutral
MG1655_AZM_AMK_8	MG1655	AZMAMK	8	18	90.7851	0.532104	8.83508	9.45929	1.72532	Antagonism	1.00686	0.896204	Neutral
MG1655_AZM_CHL_1	MG1655	AZMCHL	1	8	4.2481	0.285281	1.51139	0.421013	0.708017	Synergy	0.0845527	1.851	Neutral
MG1655_AZM_CHL_2	MG1655	AZMCHL	2	15	21.9446	0.285281	9.20553	3.33699	0.708017	Synergy	0.555714	1.03209	Neutral
MG1655_AZM_CHL_3	MG1655	AZMCHL	3	2	1.20642	0.285281	1.23009	0.464143	0.708017	Synergy	0.0411901	2.55829	Collateral resistant
MG1655_AZM_CHL_4	MG1655	AZMCHL	4	16	27.4307	0.285281	13.1966	1.03741	0.708017	Synergy	0.318467	1.9982	Neutral
MG1655_AZM_CHL_5	MG1655	AZMCHL	5	13	12.9642	0.285281	8.02119	0.467824	0.708017	Synergy	0.258996	1.89713	Neutral
MG1655_AZM_CHL_6	MG1655	AZMCHL	6	2	1.11361	0.285281	8.99466	7.87278	0.708017	Synergy	0.395935	3.16169	Collateral resistant
MG1655_AZM_CHL_7	MG1655	AZMCHL	7	16	25.3207	0.285281	1.42614	0.501336	0.708017	Synergy	0.0472513	3.10797	Collateral resistant
MG1655_AZM_CHL_8	MG1655	AZMCHL	8	14	17.5557	0.285281	13.6154	8.44293	0.708017	Synergy	0.262573	1.81968	Neutral
MG1655_AZM_FEP_1	MG1655	AZMFEP	1	18	223.517	0.985914	4.32279	4.15161	4	Antagonism	0.137473	2.63463	Collateral resistant
MG1655_AZM_FEP_2	MG1655	AZMFEP	2	18	223.517	0.985914	3.16376	1.9331	4	Antagonism	0.13413	2.48558	Collateral resistant
MG1655_AZM_FEP_3	MG1655	AZMFEP	3	18	223.517	0.985914	4.24258	2.97196	4	Antagonism	0.26859	2.59213	Collateral resistant
MG1655_AZM_FEP_4	MG1655	AZMFEP	4	18	2.04891	0.985914	8.00625	5.684	4	Antagonism	0.364177	5.95295	Collateral resistant
MG1655_AZM_FEP_5	MG1655	AZMFEP	5	18	223.517	0.985914	74.5835	0.303567	4	Antagonism	0.453408	2.05315	Collateral resistant
MG1655_AZM_FEP_6	MG1655	AZMFEP	6	18	2.04891	0.985914	6.41375	5.70954	4	Antagonism	0.189753	1.21589	Neutral
MG1655_AZM_FEP_7	MG1655	AZMFEP	7	18	223.517	0.985914	6.3333	0.969367	4	Antagonism	0.117253	2.52631	Collateral resistant
MG1655_AZM_FEP_8	MG1655	AZMFEP	8	18	223.517	0.985914	5.85289	5.06629	4	Antagonism	0.191721	1.06819	Neutral
MG1655_AZM_TMP_1	MG1655	AZMTMP	1	13	36.6211	0.889982	0.920634	0.333568	2	Antagonism	0.0515996	3.40301	Collateral resistant
MG1655_AZM_TMP_2	MG1655	AZMTMP	2	14	2.19345	0.889982	1.23012	0.866024	2	Antagonism	0.0232233	10.5911	Collateral resistant
MG1655_AZM_TMP_3	MG1655	AZMTMP	3	13	1.75476	0.889982	2.65043	0.526356	2	Antagonism	0.296559	3.94722	Collateral resistant
MG1655_AZM_TMP_4	MG1655	AZMTMP	4	13	36.6211	0.889982	1.92796	1.67063	2	Antagonism	0.286795	2.00645	Collateral resistant
MG1655_AZM_TMP_5	MG1655	AZMTMP	5	12	1.40381	0.889982	2.50217	0.125908	2	Antagonism	16.8903	6.16194	Collateral resistant
MG1655_AZM_TMP_6	MG1655	AZMTMP	6	13	36.6211	0.889982	1.91288	1.00623	2	Antagonism	0.286795	2.88658	Collateral resistant
MG1655_AZM_TMP_7	MG1655	AZMTMP	7	10	18.75	0.889982	1.86075	1.61444	2	Antagonism	3.16657	2.76137	Collateral resistant
MG1655_AZM_TMP_8	MG1655	AZMTMP	8	14	45.7764	0.889982	0.948684	0.469008	2	Antagonism	0.0197879	9.44542	Collateral resistant
MG1655_CIP_AMK_1	MG1655	CIPAMK	1	18	41.55	0.0069141	2.09532	0.306993	1.08155	Neutral	0.0341644	1.71333	Neutral
MG1655_CIP_AMK_2	MG1655	CIPAMK	2	18	0.163682	0.0069141	3.08874	1.37741	1.08155	Neutral	0.0726922	0.701241	Neutral
MG1655_CIP_AMK_3	MG1655	CIPAMK	3	18	41.55	0.0069141	2.2742	0.426297	1.08155	Neutral	0.0237458	1.64529	Neutral
MG1655_CIP_AMK_4	MG1655	CIPAMK	4	18	41.55	0.0069141	1.99233	0.19651	1.08155	Neutral	0.0552218	0.756638	Neutral
MG1655_CIP_AMK_5	MG1655	CIPAMK	5	18	41.55	0.0069141	0.949729	0.202281	1.08155	Neutral	0.0339687	0.797333	Neutral
MG1655_CIP_AMK_6	MG1655	CIPAMK	6	18	0.163682	0.0069141	0.966359	0.121787	1.08155	Neutral	0.0284909	0.726603	Neutral
MG1655_CIP_AMK_7	MG1655	CIPAMK	7	18	0.163682	0.0069141	1.98639	0.672837	1.08155	Neutral	0.0304015	0.777688	Neutral
MG1655_CIP_AMK_8	MG1655	CIPAMK	8	18	0.163682	0.0069141	2.46279	0.527995	1.08155	Neutral	0.0789902	0.838917	Neutral
MG1655_CIP_AZM_1	MG1655	CIPAZM	1	17	82.27	0.00582194	15.9346	6.53034	1.84045	Antagonism	0.797744	1.04132	Neutral
MG1655_CIP_AZM_2	MG1655	CIPAZM	2	18	102.84	0.00582194	9.9831	2.02307	1.84045	Antagonism	1.14659	2.02447	Collateral resistant
MG1655_CIP_AZM_3	MG1655	CIPAZM	3	18	0.28	0.00582194	56.4766	32.9456	1.84045	Antagonism	4.61303	1.25828	Neutral
MG1655_CIP_AZM_4	MG1655	CIPAZM	4	18	0.28	0.00582194	8.73489	2.03076	1.84045	Antagonism	0.649455	1.12169	Neutral
MG1655_CIP_AZM_5	MG1655	CIPAZM	5	18	0.28	0.00582194	25.2763	9.48167	1.84045	Antagonism	1.07623	0.6296	Neutral
MG1655_CIP_AZM_6	MG1655	CIPAZM	6	18	0.28	0.00582194	26.0471	10.3406	1.84045	Antagonism	3.46105	2.47672	Collateral resistant
MG1655_CIP_AZM_7	MG1655	CIPAZM	7	18	0.28	0.00582194	20.7481	6.47719	1.84045	Antagonism	3.36707	2.49934	Collateral resistant
MG1655_CIP_AZM_8	MG1655	CIPAZM	8	18	102.84	0.00582194	21.323	10.7638	1.84045	Antagonism	1.56635	0.583014	Neutral
MG1655_CIP_CHL_1	MG1655	CIPCHL	1	18	10.0814	0.0042777	3.15792	1.33601	0.166535	Synergy	0.274719	0.794769	Neutral
MG1655_CIP_CHL_2	MG1655	CIPCHL	2	18	10.0814	0.0042777	9.69422	3.96986	0.166535	Synergy	0.359622	1.72143	Neutral
MG1655_CIP_CHL_3	MG1655	CIPCHL	3	18	10.0814	0.0042777	4.82468	1.29717	0.166535	Synergy	0.136669	2.06421	Collateral resistant
MG1655_CIP_CHL_4	MG1655	CIPCHL	4	18	10.0814	0.0042777	3.77215	0.951733	0.166535	Synergy	0.128913	2.80172	Collateral resistant
MG1655_CIP_CHL_5	MG1655	CIPCHL	5	18	10.0814	0.0042777	8.47217	2.78358	0.166535	Synergy	0.174679	180.005	Collateral resistant
MG1655_CIP_CHL_6	MG1655	CIPCHL	6	18	0.0252034	0.0042777	12.4477	4.03302	0.166535	Synergy	0.266211	3.6476	Collateral resistant
MG1655_CIP_CHL_7	MG1655	CIPCHL	7	18	10.0814	0.0042777	12.0871	3.65424	0.166535	Synergy	0.410031	5.95212	Collateral resistant
MG1655_CIP_CHL_8	MG1655	CIPCHL	8	18	10.0814	0.0042777	10.0212	1.61609	0.166535	Synergy	0.219308	2.25615	Collateral resistant
MG1655_CIP_DOX_1	MG1655	CIPDOX	1	18	33.3065	0.00886	16.3083	12.7247	1.56339	Antagonism	0.748797	3.55996	Collateral resistant
MG1655_CIP_DOX_2	MG1655	CIPDOX	2	18	0.236603	0.00886	34.1784	24.8614	1.56339	Antagonism	1.0775	5.80346	Collateral resistant
MG1655_CIP_DOX_3	MG1655	CIPDOX	3	18	33.3065	0.00886	14.7649	9.1875	1.56339	Antagonism	1.67344	4.69681	Collateral resistant
MG1655_CIP_DOX_4	MG1655	CIPDOX	4	18	0.236603	0.00886	29.7097	23.205	1.56339	Antagonism	0.494647	4.87608	Collateral resistant
MG1655_CIP_DOX_5	MG1655	CIPDOX	5	18	33.3065	0.00886	34.399	16.349	1.56339	Antagonism	0.662088	4.72952	Collateral resistant
MG1655_CIP_FEP_1	MG1655	CIPFEP	1	18	0.24441	0.325865	6.77125	2.0629	0.477151	Synergy	1.06762	1.96839	Neutral
MG1655_CIP_FEP_2	MG1655	CIPFEP	2	18	0.24441	0.325865	5.87471	1.79315	0.477151	Synergy	0.220699	3.54392	Collateral resistant
MG1655_CIP_FEP_3	MG1655	CIPFEP	3	18	0.24441	0.325865	9.96117	0.885785	0.477151	Synergy	0.325121	4.17224	Collateral resistant
MG1655_CIP_FEP_4	MG1655	CIPFEP	4	18	0.24441	0.325865	7.72887	1.16999	0.477151	Synergy	0.453626	7.16788	Collateral resistant
MG1655_CIP_FEP_5	MG1655	CIPFEP	5	18	0.0722119	0.325865	5.35768	1.46754	0.477151	Synergy	0.121821	1.86569	Neutral
MG1655_CIP_FEP_6	MG1655	CIPFEP	6	18	0.0722119	0.325865	20.603	7.38299	0.477151	Synergy	1.8166	2.98414	Collateral resistant
MG1655_CIP_FEP_7	MG1655	CIPFEP	7	18	0.24441	0.325865	11.0711	2.17537	0.477151	Synergy	0.530571	9.44614	Collateral resistant
MG1655_CIP_FEP_8	MG1655	CIPFEP	8	18	0.24441	0.325865	6.23118	1.51308	0.477151	Synergy	0.421039	2.60497	Collateral resistant
MG1655_CIP_OFX_1	MG1655	CIPOFX	1	18	0.0780237	0.165479	3.72829	NA	0.515552	Synergy	0.597101	159.675	Collateral resistant
MG1655_CIP_OFX_2	MG1655	CIPOFX	2	18	0.0780237	0.165479	22.4759	NA	0.515552	Synergy	0.474324	35.9153	Collateral resistant
MG1655_CIP_OFX_3	MG1655	CIPOFX	3	18	0.0780237	0.165479	25.7483	5.66027	0.515552	Synergy	0.283581	49.2646	Collateral resistant
MG1655_CIP_OFX_4	MG1655	CIPOFX	4	18	0.0780237	0.165479	28.3566	7.87883	0.515552	Synergy	0.260271	148.711	Collateral resistant
MG1655_CIP_OFX_5	MG1655	CIPOFX	5	18	0.492149	0.165479	35.0592	11.3466	0.515552	Synergy	0.291721	103.52	Collateral resistant
MG1655_CIP_OFX_6	MG1655	CIPOFX	6	18	0.0780237	0.165479	32.7348	13.7842	0.515552	Synergy	1.49903	186.972	Collateral resistant
MG1655_CIP_OFX_7	MG1655	CIPOFX	7	18	0.0780237	0.165479	30.7823	5.25692	0.515552	Synergy	0.578223	0.77273	Neutral
MG1655_CIP_OFX_8	MG1655	CIPOFX	8	18	0.492149	0.165479	20.5697	5.27375	0.515552	Synergy	0.649136	1524.52	Collateral resistant
MG1655_CIP_TMP_1	MG1655	CIPTMP	1	18	0.00905969	0.0485613	2.21893	0.925386	0.059829	Synergy	0.152528	1.22178	Neutral
MG1655_CIP_TMP_2	MG1655	CIPTMP	2	18	0.160191	0.0485613	1.5581	NA	0.059829	Synergy	0.063121	1.09624	Neutral
MG1655_CIP_TMP_3	MG1655	CIPTMP	3	18	0.160191	0.0485613	3.3223	1.32962	0.059829	Synergy	0.115779	1.6097	Neutral
MG1655_CIP_TMP_4	MG1655	CIPTMP	4	18	0.160191	0.0485613	1.61497	0.574357	0.059829	Synergy	0.286795	0.511544	Neutral
MG1655_CIP_TMP_5	MG1655	CIPTMP	5	18	0.160191	0.0485613	1.40102	0.557046	0.059829	Synergy	73.9168	0.915576	Neutral
MG1655_CIP_TMP_7	MG1655	CIPTMP	7	18	0.00905969	0.0485613	2.55896	0.921597	0.059829	Synergy	0.0224269	18.7076	Collateral resistant
MG1655_CIP_TMP_8	MG1655	CIPTMP	8	18	0.160191	0.0485613	2.93445	1.10609	0.059829	Synergy	0.36632	1.81401	Neutral
MG1655_CST_AMK_1	MG1655	CSTAMK	1	18	0.627704	0.0352838	3.03659	1.27712	0.224664	Synergy	0.439865	0.600625	Neutral
MG1655_CST_AMK_2	MG1655	CSTAMK	2	18	8.63093	0.0352838	1.93174	1.08185	0.224664	Synergy	0.352095	0.415368	Collateral sensitive
MG1655_CST_AMK_3	MG1655	CSTAMK	3	18	8.63093	0.0352838	1.97801	1.21473	0.224664	Synergy	0.284388	0.750167	Neutral
MG1655_CST_AMK_4	MG1655	CSTAMK	4	18	0.627704	0.0352838	1.29701	1.16	0.224664	Synergy	0.147196	0.39631	Collateral sensitive
MG1655_CST_AMK_5	MG1655	CSTAMK	5	18	0.627704	0.0352838	1.77745	0.827437	0.224664	Synergy	0.140136	0.7983	Neutral
MG1655_CST_AMK_6	MG1655	CSTAMK	6	18	8.63093	0.0352838	2.17624	0.467284	0.224664	Synergy	0.0894472	0.758182	Neutral
MG1655_CST_AMK_7	MG1655	CSTAMK	7	18	0.627704	0.0352838	3.41716	1.84526	0.224664	Synergy	0.690096	0.7653	Neutral
MG1655_CST_AMK_8	MG1655	CSTAMK	8	18	8.63093	0.0352838	2.26482	0.577079	0.224664	Synergy	0.157188	0.427648	Collateral sensitive
MG1655_CST_AZM_1	MG1655	CSTAZM	1	15	38.8056	0.0312687	1.13853	0.271021	1.35635	Antagonism	0.343945	0.649877	Neutral
MG1655_CST_AZM_2	MG1655	CSTAZM	2	15	38.8056	0.0312687	1.35528	0.212768	1.35635	Antagonism	0.0759784	0.416035	Collateral sensitive
MG1655_CST_AZM_3	MG1655	CSTAZM	3	15	38.8056	0.0312687	1.20761	0.26395	1.35635	Antagonism	0.446621	0.928909	Neutral
MG1655_CST_AZM_4	MG1655	CSTAZM	4	15	1.94028	0.0312687	0.612301	0.143855	1.35635	Antagonism	0.0443438	0.846229	Neutral
MG1655_CST_AZM_5	MG1655	CSTAZM	5	15	38.8056	0.0312687	0.957298	0.160593	1.35635	Antagonism	0.049912	0.699068	Neutral
MG1655_CST_AZM_6	MG1655	CSTAZM	6	15	38.8056	0.0312687	4.6513	7.50855	1.35635	Antagonism	0.157616	0.858969	Neutral
MG1655_CST_AZM_7	MG1655	CSTAZM	7	15	38.8056	0.0312687	1.20013	0.527427	1.35635	Antagonism	0.870881	1.10011	Neutral
MG1655_CST_AZM_8	MG1655	CSTAZM	8	15	38.8056	0.0312687	1.25334	0.196893	1.35635	Antagonism	0.119981	0.550323	Neutral
MG1655_CST_CHL_1	MG1655	CSTCHL	1	18	0.512439	0.0132458	6.36694	2.324	0.989184	Neutral	0.49836	0.419637	Collateral sensitive
MG1655_CST_CHL_2	MG1655	CSTCHL	2	18	11.1028	0.0132458	5.70385	2.73848	0.989184	Neutral	3.46744	0.554156	Neutral
MG1655_CST_CHL_3	MG1655	CSTCHL	3	18	0.512439	0.0132458	5.87237	1.63372	0.989184	Neutral	0.404953	0.871743	Neutral
MG1655_CST_CHL_4	MG1655	CSTCHL	4	18	0.512439	0.0132458	4.54902	1.66131	0.989184	Neutral	0.124263	0.595543	Neutral
MG1655_CST_CHL_5	MG1655	CSTCHL	5	18	0.512439	0.0132458	6.17398	2.97272	0.989184	Neutral	0.204496	4.79152	Collateral resistant
MG1655_CST_CHL_6	MG1655	CSTCHL	6	18	0.512439	0.0132458	6.0339	2.08337	0.989184	Neutral	0.272139	8.59895	Collateral resistant
MG1655_CST_CHL_7	MG1655	CSTCHL	7	18	11.1028	0.0132458	4.56286	0.501197	0.989184	Neutral	0.534734	0.919509	Neutral
MG1655_CST_CHL_8	MG1655	CSTCHL	8	18	11.1028	0.0132458	9.22104	4.48821	0.989184	Neutral	0.180603	0.40428	Collateral sensitive
MG1655_CST_CIP_1	MG1655	CSTCIP	1	14	2.68562	0.841401	6.56682	4.71014	2.34673	Antagonism	0.835891	0.952447	Neutral
MG1655_CST_CIP_3	MG1655	CSTCIP	3	15	3.35702	0.841401	9.76661	9.29359	2.34673	Antagonism	0.323921	0.815802	Neutral
MG1655_CST_CIP_4	MG1655	CSTCIP	4	14	0.145471	0.841401	9.39462	9.23422	2.34673	Antagonism	0.231108	0.564545	Neutral
MG1655_CST_CIP_6	MG1655	CSTCIP	6	14	0.145471	0.841401	6.32206	6.63605	2.34673	Antagonism	0.397937	0.794137	Neutral
MG1655_CST_CIP_8	MG1655	CSTCIP	8	14	2.68562	0.841401	12.7374	14.23	2.34673	Antagonism	0.697557	0.591214	Neutral
MG1655_CST_DOX_1	MG1655	CSTDOX	1	6	3.72227	0.0480219	34.0311	67.4378	2.54253	Antagonism	0.382107	1.00126	Neutral
MG1655_CST_DOX_2	MG1655	CSTDOX	2	7	0.610178	0.0480219	0.295696	0.473817	2.54253	Antagonism	0.183636	0.696967	Neutral
MG1655_CST_DOX_3	MG1655	CSTDOX	3	7	4.65283	0.0480219	0.417187	0.448171	2.54253	Antagonism	0.358147	0.894057	Neutral
MG1655_CST_DOX_4	MG1655	CSTDOX	4	6	3.72227	0.0480219	39.0494	77.5386	2.54253	Antagonism	0.132899	0.609477	Neutral
MG1655_CST_DOX_5	MG1655	CSTDOX	5	7	0.610178	0.0480219	0.356156	0.398877	2.54253	Antagonism	0.104088	0.706142	Neutral
MG1655_CST_DOX_6	MG1655	CSTDOX	6	7	4.65283	0.0480219	24.6004	48.6247	2.54253	Antagonism	0.0691627	0.60365	Neutral
MG1655_CST_DOX_7	MG1655	CSTDOX	7	7	4.65283	0.0480219	35.1258	69.6525	2.54253	Antagonism	0.454576	1.50872	Neutral
MG1655_CST_DOX_8	MG1655	CSTDOX	8	6	3.72227	0.0480219	75.8074	88.172	2.54253	Antagonism	0.286795	0.420359	Collateral sensitive
MG1655_CST_FEP_1	MG1655	CSTFEP	1	18	1.65568	0.687	11.2936	6.6067	0.72011	Synergy	0.76116	0.527181	Neutral
MG1655_CST_FEP_2	MG1655	CSTFEP	2	18	1.65568	0.687	10.3546	6.33503	0.72011	Synergy	0.193837	0.506305	Neutral
MG1655_CST_FEP_3	MG1655	CSTFEP	3	18	0.303541	0.687	8.15733	3.5411	0.72011	Synergy	0.417299	0.985141	Neutral
MG1655_CST_FEP_4	MG1655	CSTFEP	4	18	0.303541	0.687	14.3706	12.5212	0.72011	Synergy	0.548377	0.579775	Neutral
MG1655_CST_FEP_7	MG1655	CSTFEP	7	18	1.65568	0.687	23.2855	18.3582	0.72011	Synergy	1.05888	1.00583	Neutral
MG1655_CST_FEP_8	MG1655	CSTFEP	8	18	1.65568	0.687	6.29574	3.12185	0.72011	Synergy	0.1031	0.461627	Collateral sensitive
MG1655_CST_NIT_1	MG1655	CSTNIT	1	15	59.0403	0.00842087	2.28519	1.78393	1.00591	Neutral	0.286795	0.646819	Neutral
MG1655_CST_NIT_2	MG1655	CSTNIT	2	16	3.04331	0.00842087	1.73666	0.858664	1.00591	Neutral	0.0307239	0.9497	Neutral
MG1655_CST_NIT_3	MG1655	CSTNIT	3	16	3.04331	0.00842087	1.67561	0.776591	1.00591	Neutral	0.145457	1.02987	Neutral
MG1655_CST_NIT_4	MG1655	CSTNIT	4	16	3.04331	0.00842087	2.38953	1.91341	1.00591	Neutral	0.286795	1.02568	Neutral
MG1655_CST_NIT_5	MG1655	CSTNIT	5	16	73.8004	0.00842087	1.76507	0.847438	1.00591	Neutral	0.0250314	10.092	Collateral resistant
MG1655_CST_NIT_6	MG1655	CSTNIT	6	16	73.8004	0.00842087	1.66416	0.786115	1.00591	Neutral	0.0276535	0.919616	Neutral
MG1655_CST_NIT_7	MG1655	CSTNIT	7	16	3.04331	0.00842087	1.66252	0.763321	1.00591	Neutral	0.209312	0.868762	Neutral
MG1655_CST_NIT_8	MG1655	CSTNIT	8	16	3.04331	0.00842087	1.75183	1.1323	1.00591	Neutral	0.024553	11.4795	Collateral resistant
MG1655_CST_TET_1	MG1655	CSTTET	1	16	1.79006	0.0956583	5.88499	2.2573	0.921248	Neutral	0.407043	0.440691	Collateral sensitive
MG1655_CST_TET_2	MG1655	CSTTET	2	18	1.79006	0.0956583	4.93068	1.17781	0.921248	Neutral	0.160671	0.575248	Neutral
MG1655_CST_TET_3	MG1655	CSTTET	3	18	0.493809	0.0956583	5.65669	1.52608	0.921248	Neutral	0.21314	0.686527	Neutral
MG1655_CST_TET_4	MG1655	CSTTET	4	18	1.79006	0.0956583	5.26222	1.66435	0.921248	Neutral	0.0927135	0.427141	Collateral sensitive
MG1655_CST_TET_5	MG1655	CSTTET	5	18	0.493809	0.0956583	4.64998	1.16499	0.921248	Neutral	0.157704	0.458453	Collateral sensitive
MG1655_CST_TET_6	MG1655	CSTTET	6	18	0.493809	0.0956583	5.09122	0.10826	0.921248	Neutral	0.0868038	0.529428	Neutral
MG1655_CST_TET_7	MG1655	CSTTET	7	18	1.79006	0.0956583	5.0862	1.97677	0.921248	Neutral	0.278872	0.592251	Neutral
MG1655_CST_TET_8	MG1655	CSTTET	8	18	0.493809	0.0956583	4.87946	1.74367	0.921248	Neutral	0.115865	0.413138	Collateral sensitive
MG1655_DOX_AMK_1	MG1655	DOXAMK	1	18	5.58071	0.422426	12.5858	5.90548	0.688231	Synergy	0.23714	1.27183	Neutral
MG1655_DOX_AMK_2	MG1655	DOXAMK	2	18	10.0636	0.422426	8.81523	3.89099	0.688231	Synergy	0.260399	0.641941	Neutral
MG1655_DOX_AMK_3	MG1655	DOXAMK	3	18	5.58071	0.422426	16.6377	8.78874	0.688231	Synergy	0.254852	0.969642	Neutral
MG1655_DOX_AMK_4	MG1655	DOXAMK	4	18	10.0636	0.422426	11.4412	7.03513	0.688231	Synergy	0.239915	0.979418	Neutral
MG1655_DOX_AMK_5	MG1655	DOXAMK	5	18	10.0636	0.422426	9.39371	2.00752	0.688231	Synergy	0.178033	0.921002	Neutral
MG1655_DOX_AMK_6	MG1655	DOXAMK	6	18	5.58071	0.422426	10.4222	2.95986	0.688231	Synergy	0.0845596	1.06161	Neutral
MG1655_DOX_AMK_8	MG1655	DOXAMK	8	18	5.58071	0.422426	17.9391	11.7061	0.688231	Synergy	0.22137	0.38355	Collateral sensitive
MG1655_DOX_AZM_1	MG1655	DOXAZM	1	17	14.7854	0.390989	21.3102	22.0404	0.948204	Neutral	0.630871	5.23125	Collateral resistant
MG1655_DOX_AZM_2	MG1655	DOXAZM	2	17	38.7814	0.390989	21.4412	14.3569	0.948204	Neutral	0.653718	1.63222	Neutral
MG1655_DOX_AZM_3	MG1655	DOXAZM	3	17	38.7814	0.390989	25.8863	19.2694	0.948204	Neutral	1.1005	4.72316	Collateral resistant
MG1655_DOX_AZM_4	MG1655	DOXAZM	4	17	38.7814	0.390989	25.7252	20.7171	0.948204	Neutral	0.635593	5.15775	Collateral resistant
MG1655_DOX_AZM_5	MG1655	DOXAZM	5	17	14.7854	0.390989	25.3195	22.266	0.948204	Neutral	0.385885	3.17293	Collateral resistant
MG1655_DOX_AZM_6	MG1655	DOXAZM	6	17	38.7814	0.390989	24.8227	19.9456	0.948204	Neutral	0.685596	5.84124	Collateral resistant
MG1655_DOX_AZM_7	MG1655	DOXAZM	7	17	38.7814	0.390989	27.9839	22.8464	0.948204	Neutral	0.766938	5.5935	Collateral resistant
MG1655_DOX_AZM_8	MG1655	DOXAZM	8	17	38.7814	0.390989	15.9956	15.8369	0.948204	Neutral	0.30049	3.84974	Collateral resistant
MG1655_DOX_CHL_1	MG1655	DOXCHL	1	18	13.8609	0.204037	16.2989	8.3281	0.842682	Neutral	0.590991	10.0501	Collateral resistant
MG1655_DOX_CHL_2	MG1655	DOXCHL	2	18	13.8609	0.204037	11.8102	3.59081	0.842682	Neutral	0.519851	10.5621	Collateral resistant
MG1655_DOX_CHL_3	MG1655	DOXCHL	3	18	4.87796	0.204037	24.0146	11.2374	0.842682	Neutral	0.686324	10.8793	Collateral resistant
MG1655_DOX_CHL_4	MG1655	DOXCHL	4	18	4.87796	0.204037	10.6028	0.990618	0.842682	Neutral	0.331369	11.9064	Collateral resistant
MG1655_DOX_CHL_5	MG1655	DOXCHL	5	18	13.8609	0.204037	13.1612	7.03258	0.842682	Neutral	0.29172	11.3493	Collateral resistant
MG1655_DOX_CHL_6	MG1655	DOXCHL	6	18	4.87796	0.204037	11425.5	19748.6	0.842682	Neutral	0.276873	14.5663	Collateral resistant
MG1655_DOX_CHL_7	MG1655	DOXCHL	7	18	13.8609	0.204037	25.4318	1.77586	0.842682	Neutral	10.0847	11.956	Collateral resistant
MG1655_DOX_CHL_8	MG1655	DOXCHL	8	18	13.8609	0.204037	13.9883	6.82613	0.842682	Neutral	0.22717	19.3171	Collateral resistant
MG1655_DOX_FEP_1	MG1655	DOXFEP	1	18	0.512227	0.977402	16.3665	15.0202	1	Neutral	0.673795	7.93389	Collateral resistant
MG1655_DOX_FEP_2	MG1655	DOXFEP	2	17	17.0432	0.977402	18.5981	15.731	1	Neutral	0.314059	4.42345	Collateral resistant
MG1655_DOX_FEP_3	MG1655	DOXFEP	3	17	17.0432	0.977402	30.0904	13.9052	1	Neutral	0.78425	3.36819	Collateral resistant
MG1655_DOX_FEP_4	MG1655	DOXFEP	4	18	0.512227	0.977402	16.8428	15.1212	1	Neutral	0.469504	6.7202	Collateral resistant
MG1655_DOX_FEP_5	MG1655	DOXFEP	5	17	17.0432	0.977402	34.6976	11.558	1	Neutral	0.441049	4.15232	Collateral resistant
MG1655_DOX_FEP_6	MG1655	DOXFEP	6	16	0.327826	0.977402	11.3804	8.41716	1	Neutral	0.122056	6.26535	Collateral resistant
MG1655_DOX_FEP_7	MG1655	DOXFEP	7	18	21.304	0.977402	38.4296	11.1584	1	Neutral	4.78087	7.13279	Collateral resistant
MG1655_DOX_FEP_8	MG1655	DOXFEP	8	16	13.6346	0.977402	26.6579	25.5717	1	Neutral	0.356022	4.38156	Collateral resistant
MG1655_DOX_GEN_1	MG1655	DOXGEN	1	10	1.99555	0.517985	3.02535	2.0691	1.29622	Antagonism	0.267019	1.05383	Neutral
MG1655_DOX_GEN_2	MG1655	DOXGEN	2	10	1.99555	0.517985	1.29161	0.164278	1.29622	Antagonism	0.224729	0.62844	Neutral
MG1655_DOX_GEN_3	MG1655	DOXGEN	3	10	1.99555	0.517985	2.10253	0.823128	1.29622	Antagonism	0.253494	0.788746	Neutral
MG1655_DOX_GEN_4	MG1655	DOXGEN	4	10	1.99555	0.517985	2.6308	0.660501	1.29622	Antagonism	0.135202	1.1153	Neutral
MG1655_DOX_GEN_5	MG1655	DOXGEN	5	10	5.61823	0.517985	2.75717	0.783822	1.29622	Antagonism	0.20756	0.864366	Neutral
MG1655_DOX_GEN_6	MG1655	DOXGEN	6	10	5.61823	0.517985	4.04665	2.31628	1.29622	Antagonism	0.1005	0.731116	Neutral
MG1655_DOX_GEN_7	MG1655	DOXGEN	7	10	5.61823	0.517985	2.63822	1.1066	1.29622	Antagonism	0.148003	1.17431	Neutral
MG1655_DOX_GEN_8	MG1655	DOXGEN	8	10	5.61823	0.517985	3.12748	2.1146	1.29622	Antagonism	0.238413	1.03068	Neutral
MG1655_DOX_TET_1	MG1655	DOXTET	1	18	3.88111	0.674421	7.08519	2.39181	0.182178	Synergy	0.51409	12.9927	Collateral resistant
MG1655_DOX_TET_2	MG1655	DOXTET	2	18	3.88111	0.674421	6.56527	1.06585	0.182178	Synergy	0.381536	9.85228	Collateral resistant
MG1655_DOX_TET_3	MG1655	DOXTET	3	18	1.84512	0.674421	6.83764	2.74807	0.182178	Synergy	0.418007	8.48515	Collateral resistant
MG1655_DOX_TET_4	MG1655	DOXTET	4	18	1.84512	0.674421	7.60618	4.54561	0.182178	Synergy	0.84369	10.3862	Collateral resistant
MG1655_DOX_TET_5	MG1655	DOXTET	5	18	3.88111	0.674421	7.86351	2.48659	0.182178	Synergy	0.364428	11.1156	Collateral resistant
MG1655_DOX_TET_6	MG1655	DOXTET	6	18	3.88111	0.674421	7.86444	3.11256	0.182178	Synergy	0.142412	20.5554	Collateral resistant
MG1655_DOX_TET_7	MG1655	DOXTET	7	18	3.88111	0.674421	6.11885	0.847129	0.182178	Synergy	0.375594	10.9817	Collateral resistant
MG1655_DOX_TET_8	MG1655	DOXTET	8	18	3.88111	0.674421	7.64612	3.93774	0.182178	Synergy	0.299076	12.0047	Collateral resistant
MG1655_DOX_TMP_1	MG1655	DOXTMP	1	17	34.0864	0.838118	29.6389	20.383	1.83812	Antagonism	0.584026	2.46459	Collateral resistant
MG1655_DOX_TMP_2	MG1655	DOXTMP	2	17	4.28408	0.838118	14.634	10.5173	1.83812	Antagonism	0.434265	3.57956	Collateral resistant
MG1655_DOX_TMP_3	MG1655	DOXTMP	3	17	34.0864	0.838118	7.98578	4.14399	1.83812	Antagonism	0.414905	2.88189	Collateral resistant
MG1655_DOX_TMP_4	MG1655	DOXTMP	4	17	34.0864	0.838118	70.6402	41.6438	1.83812	Antagonism	0.286795	5.20308	Collateral resistant
MG1655_DOX_TMP_5	MG1655	DOXTMP	5	18	5.3551	0.838118	58.4049	3.03627	1.83812	Antagonism	139.117	2.59023	Collateral resistant
MG1655_DOX_TMP_6	MG1655	DOXTMP	6	14	17.4522	0.838118	34.2409	32.6823	1.83812	Antagonism	0.286795	3.04205	Collateral resistant
MG1655_DOX_TMP_7	MG1655	DOXTMP	7	17	34.0864	0.838118	33.2258	12.1241	1.83812	Antagonism	0.78033	3.56207	Collateral resistant
MG1655_DOX_TMP_8	MG1655	DOXTMP	8	17	34.0864	0.838118	32.1615	26.7539	1.83812	Antagonism	0.393513	4.30609	Collateral resistant
MG1655_FEP_CHL_1	MG1655	FEPCHL	1	18	0.274564	0.00565741	0.807571	0.285422	0.997375	Neutral	0.181841	4.63395	Collateral resistant
MG1655_FEP_CHL_2	MG1655	FEPCHL	2	18	32.4485	0.00565741	3.37901	0.721489	0.997375	Neutral	0.126566	1.8859	Neutral
MG1655_FEP_CHL_3	MG1655	FEPCHL	3	18	32.4485	0.00565741	1.28719	1.69963	0.997375	Neutral	0.0400388	1.92379	Neutral
MG1655_FEP_CHL_4	MG1655	FEPCHL	4	18	0.274564	0.00565741	3.26381	0.833041	0.997375	Neutral	0.119889	5.41116	Collateral resistant
MG1655_FEP_CHL_5	MG1655	FEPCHL	5	18	32.4485	0.00565741	0.635415	0.0940021	0.997375	Neutral	0.0484125	2.76291	Collateral resistant
MG1655_FEP_CHL_6	MG1655	FEPCHL	6	18	0.274564	0.00565741	0.0128942	NA	0.997375	Neutral	0.0292728	7.69976	Collateral resistant
MG1655_FEP_CHL_7	MG1655	FEPCHL	7	18	32.4485	0.00565741	0.28683	0.181824	0.997375	Neutral	0.0142575	4.75598	Collateral resistant
MG1655_FEP_CHL_8	MG1655	FEPCHL	8	18	32.4485	0.00565741	0.336964	0.229339	0.997375	Neutral	0.00295434	3.197	Collateral resistant
MG1655_FEP_CTX_1	MG1655	FEPCTX	1	16	0.391332	0.445054	4.22057	4.43551	1.19372	Neutral	0.863251	10.3257	Collateral resistant
MG1655_FEP_CTX_2	MG1655	FEPCTX	2	9	0.0820683	0.445054	5.56028	5.35435	1.19372	Neutral	0.511692	25.814	Collateral resistant
MG1655_FEP_CTX_3	MG1655	FEPCTX	3	17	0.578105	0.445054	1.21502	0.49092	1.19372	Neutral	0.152933	26.8954	Collateral resistant
MG1655_FEP_CTX_4	MG1655	FEPCTX	4	12	0.16029	0.445054	2.49541	2.6621	1.19372	Neutral	0.884465	6.52083	Collateral resistant
MG1655_FEP_CTX_5	MG1655	FEPCTX	5	11	0.128232	0.445054	15.5889	18.6281	1.19372	Neutral	0.820392	20.5183	Collateral resistant
MG1655_FEP_CTX_6	MG1655	FEPCTX	6	12	0.16029	0.445054	0.877385	0.190753	1.19372	Neutral	0.106892	10.6646	Collateral resistant
MG1655_FEP_CTX_7	MG1655	FEPCTX	7	8	0.0656547	0.445054	7.42023	8.19243	1.19372	Neutral	0.484577	12.3238	Collateral resistant
MG1655_FEP_CTX_8	MG1655	FEPCTX	8	13	0.236792	0.445054	3.57645	4.3217	1.19372	Neutral	0.0857351	23.8523	Collateral resistant
